# Supplementary material for: Ethyl 5-amino-1-[(4-methyl­phen­yl)sulfon­yl]-1H-pyrazole-4-carboxyl­ate
Source: Acta Crystallogr Sect E Struct Rep Online. 2013 Aug 3;69(Pt 9):o1376. doi: 10.1107/S1600536813019326 (PMC3884399; doi:10.1107/S1600536813019326)
Supplement: Supplementary file 1 [file e-69-o1376-sup1.cif]

##############################################################################
#                                                                            #
# This CIF contains the data in a paper accepted for publication in          #
# Acta Crystallographica Section E. It conforms to the requirements of       #
# Notes for Authors for Acta Crystallographica Section E, and has been       #
# peer reviewed under the auspices of the IUCr Commission on Journals.       #
#                                                                            #
# Full details of the Crystallographic Information File format               #
# are given in the paper "The Crystallographic Information File (CIF):       #
# a New Standard Archive File for Crystallography" by S. R. Hall, F. H.      #
# Allen and I. D. Brown [Acta Cryst. (1991), A47, 655-685].                  #
#                                                                            #
# The current version of the core CIF dictionary is obtainable from          #
# ftp://ftp.iucr.org/pub/cif_core.dic.                                       #
#                                                                            #
# Software is freely available for graphical display of the structure(s)     #
# in this CIF. For information consult the CIF software page                 #
# http://www.iucr.org/resources/cif/software.                                #
#                                                                            #
# This file may be used for bona fide research purposes within the           #
# scientific community so long as proper attribution is given to the journal # 
# article from which it was obtained.                                        #
#                                                                            #
##############################################################################
data_I
_audit_creation_method     SHELXL-97
_chemical_name_systematic
;
Ethyl 5-amino-1-[(4-methylphenyl)sulfonyl]-1<i>H</i>-pyrazole-4-carboxylate
;
_chemical_name_common     arylpyrazoles
_chemical_formula_moiety     'C13 H15 N3 O4 S'
_chemical_formula_sum     'C13 H15 N3 O4 S'
_chemical_formula_iupac     'C13 H15 N3 O4 S'
_chemical_formula_weight     309.34
_chemical_melting_point     408
_symmetry_cell_setting     monoclinic
_symmetry_space_group_name_H-M     'P 21/n'
_symmetry_space_group_name_Hall     'P 2yn'
loop_
    _symmetry_equiv_pos_as_xyz
    'x, y, z'
    '-x+1/2, y+1/2, -z+1/2'
    '-x, -y, -z'
    'x-1/2, -y-1/2, z-1/2'
_cell_length_a     6.27869(7)
_cell_length_b     15.43607(12)
_cell_length_c     15.27141(13)
_cell_angle_alpha     90.00
_cell_angle_beta     96.2633(9)
_cell_angle_gamma     90.00
_cell_volume     1471.24(2)
_cell_formula_units_Z     4
_cell_measurement_reflns_used     45300
_cell_measurement_theta_min     4.0811
_cell_measurement_theta_max     75.6411
_cell_measurement_temperature     100(2)
_exptl_crystal_description     column
_exptl_crystal_colour     colourless
_exptl_crystal_size_max     0.25
_exptl_crystal_size_mid     0.12
_exptl_crystal_size_min     0.10
_exptl_crystal_density_diffrn     1.397
_exptl_crystal_density_meas     ?
_exptl_crystal_density_method     'not measured'
_exptl_crystal_F_000     648
_exptl_absorpt_coefficient_mu     2.143
_exptl_absorpt_correction_type     multi-scan
_exptl_absorpt_process_details
;
(CrysAlis PRO; Agilent, 2012)
;
_exptl_absorpt_correction_T_min     0.79997
_exptl_absorpt_correction_T_max     1.00000
_exptl_special_details     ?
_diffrn_ambient_temperature     100(2)
_diffrn_radiation_type     CuK\a
_diffrn_radiation_wavelength     1.54184
_diffrn_radiation_source     'Nova (Cu) X-ray Source'
_diffrn_radiation_monochromator     mirror
_diffrn_measurement_device_type     'Oxford Diffraction Xcalibur (Atlas, Nova)'
_diffrn_measurement_method     '\w scans'
_diffrn_detector_area_resol_mean     10.3543
_diffrn_reflns_number     51079
_diffrn_reflns_av_R_equivalents     0.0240
_diffrn_reflns_av_sigmaI/netI     0.0074
_diffrn_reflns_theta_min     4.08
_diffrn_reflns_theta_max     75.76
_diffrn_reflns_theta_full     75.00
_diffrn_measured_fraction_theta_max     0.998
_diffrn_measured_fraction_theta_full     0.999
_diffrn_reflns_limit_h_min     -6
_diffrn_reflns_limit_h_max     7
_diffrn_reflns_limit_k_min     -19
_diffrn_reflns_limit_k_max     19
_diffrn_reflns_limit_l_min     -19
_diffrn_reflns_limit_l_max     19
_diffrn_standards_number     ?
_diffrn_standards_interval_count     ?
_diffrn_standards_interval_time     ?
_diffrn_standards_decay_%     ?
_refine_special_details
;
Refinement of <i>F</i>^2^ against ALL reflections. The weighted <i>R</i>-factor
<i>wR</i> and goodness of fit <i>S</i> are based on <i>F</i>^2^, conventional
<i>R</i>-factors <i>R</i> are based on <i>F</i>, with <i>F</i> set to zero for
negative <i>F</i>^2^. The threshold expression of <i>F</i>^2^ >
\s(<i>F</i>^2^) is used only for calculating <i>R</i>-factors(gt) <i>etc</i>.
and is not relevant to the choice of reflections for refinement.
<i>R</i>-factors based on <i>F</i>^2^ are statistically about twice as large
as those based on <i>F</i>, and <i>R</i>- factors based on ALL data will be
even larger.
;
_reflns_number_total     3043
_reflns_number_gt     3035
_reflns_threshold_expression     I>2\s(I)
_refine_ls_structure_factor_coef     Fsqd
_refine_ls_matrix_type     full
_refine_ls_R_factor_all     0.0272
_refine_ls_R_factor_gt     0.0271
_refine_ls_wR_factor_gt     0.0738
_refine_ls_wR_factor_ref     0.0738
_refine_ls_goodness_of_fit_ref     1.050
_refine_ls_restrained_S_all     1.050
_refine_ls_number_reflns     3043
_refine_ls_number_parameters     201
_refine_ls_number_restraints     0
_refine_ls_hydrogen_treatment     mixed
_refine_ls_weighting_scheme     calc
_refine_ls_weighting_details
         'calc w=1/[\s^2^(Fo^2^)+(0.0381P)^2^+0.6757P] where P=(Fo^2^+2Fc^2^)/3'
_atom_sites_solution_hydrogens     geom
_atom_sites_solution_primary     direct
_atom_sites_solution_secondary     difmap
_refine_ls_shift/su_max     0.002
_refine_ls_shift/su_mean     0.000
_refine_diff_density_max     0.344
_refine_diff_density_min     -0.390
_refine_ls_extinction_method     'SHELXL97 (Sheldrick, 2008)'
_refine_ls_extinction_coef     0.0050(4)
_refine_ls_extinction_expression
                                  'Fc^*^=kFc[1+0.001xFc^2^\l^3^/sin(2\q)]^-1/4^'
loop_
    _atom_type_symbol
    _atom_type_description
    _atom_type_scat_dispersion_real
    _atom_type_scat_dispersion_imag
    _atom_type_scat_source
    'C' 'C' 0.0181 0.0091
                         'International Tables Vol C Tables 4.2.6.8 and 6.1.1.4'
    'H' 'H' 0.0000 0.0000
                         'International Tables Vol C Tables 4.2.6.8 and 6.1.1.4'
    'N' 'N' 0.0311 0.0180
                         'International Tables Vol C Tables 4.2.6.8 and 6.1.1.4'
    'O' 'O' 0.0492 0.0322
                         'International Tables Vol C Tables 4.2.6.8 and 6.1.1.4'
    'S' 'S' 0.3331 0.5567
                         'International Tables Vol C Tables 4.2.6.8 and 6.1.1.4'
_computing_data_collection
;
CrysAlis PRO (Agilent, 2012)
;
_computing_cell_refinement
;
CrysAlis PRO (Agilent, 2012)
;
_computing_data_reduction
;
CrysAlis PRO (Agilent, 2012)
;
_computing_structure_solution     'SHELXS97 (Sheldrick, 2008)'
_computing_structure_refinement     'SHELXL97 (Sheldrick, 2008)'
_computing_molecular_graphics     'XP (Siemens, 1994)'
_computing_publication_material     'SHELXL97 (Sheldrick, 2008)'
loop_
    _atom_site_type_symbol
    _atom_site_label
    _atom_site_fract_x
    _atom_site_fract_y
    _atom_site_fract_z
    _atom_site_U_iso_or_equiv
    _atom_site_adp_type
    _atom_site_calc_flag
    _atom_site_refinement_flags
    _atom_site_occupancy
    _atom_site_symmetry_multiplicity
    _atom_site_disorder_assembly
    _atom_site_disorder_group
    S S1 0.23094(4) 0.321249(17) 0.345762(16) 0.01627(10) Uani d . 1 1 . .
    O O1 0.02102(13) 0.32316(5) 0.37347(6) 0.02126(19) Uani d . 1 1 . .
    O O2 0.41682(14) 0.32016(5) 0.40895(5) 0.02177(19) Uani d . 1 1 . .
    O O3 0.69858(13) 0.55623(5) 0.15472(5) 0.02182(19) Uani d . 1 1 . .
    O O4 0.39748(12) 0.58590(5) 0.06499(5) 0.01882(18) Uani d . 1 1 . .
    N N1 0.25242(14) 0.41272(6) 0.28744(6) 0.01595(19) Uani d . 1 1 . .
    N N2 0.06923(14) 0.43553(6) 0.23043(6) 0.0178(2) Uani d . 1 1 . .
    C C3 0.14389(17) 0.48527(7) 0.17142(7) 0.0168(2) Uani d . 1 1 . .
    H H3 0.0556 0.5119 0.1245 0.020 Uiso calc R 1 1 . .
    C C4 0.36924(17) 0.49552(7) 0.18436(7) 0.0156(2) Uani d . 1 1 . .
    C C5 0.43824(17) 0.44590(7) 0.25821(7) 0.0156(2) Uani d . 1 1 . .
    C C6 0.50665(17) 0.54783(7) 0.13524(7) 0.0158(2) Uani d . 1 1 . .
    C C7 0.52593(19) 0.63686(7) 0.01022(7) 0.0201(2) Uani d . 1 1 . .
    H H7A 0.6350 0.6000 -0.0136 0.024 Uiso calc R 1 1 . .
    H H7B 0.5999 0.6843 0.0449 0.024 Uiso calc R 1 1 . .
    C C8 0.3728(2) 0.67306(8) -0.06355(8) 0.0272(3) Uani d . 1 1 . .
    H H8A 0.2989 0.6253 -0.0966 0.041 Uiso calc R 1 1 . .
    H H8B 0.4525 0.7073 -0.1031 0.041 Uiso calc R 1 1 . .
    H H8C 0.2672 0.7101 -0.0390 0.041 Uiso calc R 1 1 . .
    C C11 0.24897(18) 0.23989(7) 0.26731(7) 0.0173(2) Uani d . 1 1 . .
    C C12 0.07233(19) 0.22397(8) 0.20604(8) 0.0219(2) Uani d . 1 1 . .
    H H12 -0.0601 0.2526 0.2104 0.026 Uiso calc R 1 1 . .
    C C13 0.0935(2) 0.16557(8) 0.13850(8) 0.0248(3) Uani d . 1 1 . .
    H H13 -0.0258 0.1540 0.0964 0.030 Uiso calc R 1 1 . .
    C C14 0.2884(2) 0.12352(8) 0.13168(8) 0.0233(3) Uani d . 1 1 . .
    C C15 0.46013(19) 0.13919(8) 0.19509(8) 0.0227(2) Uani d . 1 1 . .
    H H15 0.5914 0.1094 0.1917 0.027 Uiso calc R 1 1 . .
    C C16 0.44368(18) 0.19753(8) 0.26327(8) 0.0200(2) Uani d . 1 1 . .
    H H16 0.5622 0.2083 0.3061 0.024 Uiso calc R 1 1 . .
    C C17 0.3134(3) 0.06341(9) 0.05575(9) 0.0335(3) Uani d . 1 1 . .
    H H17A 0.3628 0.0964 0.0070 0.050 Uiso calc R 1 1 . .
    H H17B 0.1751 0.0364 0.0362 0.050 Uiso calc R 1 1 . .
    H H17C 0.4185 0.0184 0.0747 0.050 Uiso calc R 1 1 . .
    N N3 0.63513(16) 0.43168(7) 0.29848(7) 0.0214(2) Uani d . 1 1 . .
    H H02 0.743(3) 0.4452(11) 0.2705(11) 0.033(4) Uiso d . 1 1 . .
    H H01 0.655(3) 0.3949(11) 0.3402(11) 0.033(4) Uiso d . 1 1 . .
loop_
    _atom_site_aniso_label
    _atom_site_aniso_U_11
    _atom_site_aniso_U_22
    _atom_site_aniso_U_33
    _atom_site_aniso_U_12
    _atom_site_aniso_U_13
    _atom_site_aniso_U_23
    S1 0.01694(16) 0.01813(15) 0.01412(15) 0.00056(9) 0.00335(10) 0.00249(9)
    O1 0.0211(4) 0.0234(4) 0.0207(4) 0.0005(3) 0.0088(3) 0.0033(3)
    O2 0.0227(4) 0.0262(4) 0.0158(4) -0.0007(3) -0.0003(3) 0.0038(3)
    O3 0.0144(4) 0.0265(4) 0.0243(4) -0.0008(3) 0.0014(3) 0.0056(3)
    O4 0.0169(4) 0.0225(4) 0.0170(4) 0.0001(3) 0.0019(3) 0.0058(3)
    N1 0.0135(4) 0.0179(4) 0.0166(4) 0.0008(3) 0.0021(3) 0.0024(3)
    N2 0.0137(4) 0.0199(5) 0.0196(5) 0.0021(3) 0.0007(3) 0.0024(4)
    C3 0.0157(5) 0.0177(5) 0.0172(5) 0.0015(4) 0.0022(4) 0.0008(4)
    C4 0.0149(5) 0.0166(5) 0.0155(5) 0.0013(4) 0.0021(4) 0.0000(4)
    C5 0.0153(5) 0.0168(5) 0.0150(5) -0.0003(4) 0.0036(4) -0.0014(4)
    C6 0.0164(5) 0.0156(5) 0.0154(5) 0.0023(4) 0.0025(4) -0.0003(4)
    C7 0.0248(6) 0.0183(5) 0.0180(5) -0.0018(4) 0.0065(4) 0.0025(4)
    C8 0.0379(7) 0.0241(6) 0.0196(6) 0.0024(5) 0.0029(5) 0.0056(4)
    C11 0.0194(5) 0.0161(5) 0.0168(5) 0.0014(4) 0.0040(4) 0.0028(4)
    C12 0.0203(6) 0.0217(6) 0.0235(6) 0.0034(4) 0.0007(4) 0.0006(4)
    C13 0.0291(6) 0.0235(6) 0.0210(6) 0.0021(5) -0.0015(5) 0.0005(5)
    C14 0.0346(7) 0.0171(5) 0.0194(6) 0.0023(5) 0.0084(5) 0.0040(4)
    C15 0.0247(6) 0.0191(5) 0.0258(6) 0.0059(4) 0.0101(5) 0.0063(4)
    C16 0.0188(5) 0.0200(5) 0.0215(6) 0.0021(4) 0.0033(4) 0.0057(4)
    C17 0.0525(9) 0.0260(6) 0.0236(6) 0.0062(6) 0.0116(6) -0.0008(5)
    N3 0.0149(5) 0.0295(5) 0.0196(5) -0.0002(4) 0.0011(4) 0.0078(4)
_geom_special_details
;
All e.s.d.'s (except the e.s.d. in the dihedral angle between two l.s. planes)
are estimated using the full covariance matrix. The cell e.s.d.'s are taken
into account individually in the estimation of e.s.d.'s in distances, angles
and torsion angles; correlations between e.s.d.'s in cell parameters are only
used when they are defined by crystal symmetry. An approximate (isotropic)
treatment of cell e.s.d.'s is used for estimating e.s.d.'s involving l.s.
planes.
Least-squares planes (<i>x</i>,<i>y</i>,<i>z</i> in crystal coordinates) and
deviations from them (* indicates atom used to define plane)
2.2393 (0.0028) <i>x</i> + 11.4616 (0.0048) <i>y</i> - 9.2011 (0.0057) <i>z</i>
= 0.8382 (0.0021)
* 0.0093 (0.0008) C11 * -0.0049 (0.0008) C12 * -0.0055 (0.0009) C13 * 0.0116
(0.0008) C14 * -0.0075 (0.0008) C15 * -0.0030 (0.0008) C16
Rms deviation of fitted atoms = 0.0076
- 1.0360 (0.0033) <i>x</i> + 12.4363 (0.0050) <i>y</i> + 8.9114 (0.0069)
<i>z</i> = 7.4119 (0.0015)
Angle to previous plane (with approximate e.s.d.) = 77.48 (0.03)
* 0.0208 (0.0006) N1 * -0.0138 (0.0006) N2 * 0.0016 (0.0007) C3 * 0.0109
(0.0007) C4 * -0.0196 (0.0006) C5
Rms deviation of fitted atoms = 0.0150
;
loop_
    _geom_bond_atom_site_label_1
    _geom_bond_atom_site_label_2
    _geom_bond_site_symmetry_2
    _geom_bond_distance
    _geom_bond_publ_flag
    S1 O1 . 1.4279(8) ?
    S1 O2 . 1.4311(8) ?
    S1 N1 . 1.6827(9) ?
    S1 C11 . 1.7478(11) ?
    O3 C6 . 1.2163(14) ?
    O4 C6 . 1.3437(13) ?
    O4 C7 . 1.4546(13) ?
    N1 C5 . 1.3915(14) ?
    N1 N2 . 1.4093(12) ?
    N2 C3 . 1.3089(14) ?
    C3 C4 . 1.4160(15) ?
    C4 C5 . 1.3927(15) ?
    C4 C6 . 1.4492(15) ?
    C5 N3 . 1.3375(14) ?
    C7 C8 . 1.5067(16) ?
    C11 C12 . 1.3927(16) ?
    C11 C16 . 1.3937(16) ?
    C12 C13 . 1.3870(17) ?
    C13 C14 . 1.3990(18) ?
    C14 C15 . 1.3898(18) ?
    C14 C17 . 1.5065(17) ?
    C15 C16 . 1.3890(17) ?
    C3 H3 . 0.9500 ?
    C7 H7A . 0.9900 ?
    C7 H7B . 0.9900 ?
    C8 H8A . 0.9800 ?
    C8 H8B . 0.9800 ?
    C8 H8C . 0.9800 ?
    C12 H12 . 0.9500 ?
    C13 H13 . 0.9500 ?
    C15 H15 . 0.9500 ?
    C16 H16 . 0.9500 ?
    C17 H17A . 0.9800 ?
    C17 H17B . 0.9800 ?
    C17 H17C . 0.9800 ?
    N3 H02 . 0.865(18) ?
    N3 H01 . 0.852(18) ?
loop_
    _geom_angle_atom_site_label_1
    _geom_angle_atom_site_label_2
    _geom_angle_atom_site_label_3
    _geom_angle_site_symmetry_1
    _geom_angle_site_symmetry_3
    _geom_angle
    _geom_angle_publ_flag
    O1 S1 O2 . . 120.77(5) ?
    O1 S1 N1 . . 105.63(5) ?
    O2 S1 N1 . . 105.08(5) ?
    O1 S1 C11 . . 110.42(5) ?
    O2 S1 C11 . . 110.17(5) ?
    N1 S1 C11 . . 103.01(5) ?
    C6 O4 C7 . . 115.40(8) ?
    C5 N1 N2 . . 111.48(8) ?
    C5 N1 S1 . . 126.66(8) ?
    N2 N1 S1 . . 115.43(7) ?
    C3 N2 N1 . . 104.03(9) ?
    N2 C3 C4 . . 113.39(10) ?
    C5 C4 C3 . . 105.62(9) ?
    C5 C4 C6 . . 125.13(10) ?
    C3 C4 C6 . . 129.22(10) ?
    N3 C5 N1 . . 123.87(10) ?
    N3 C5 C4 . . 130.76(10) ?
    N1 C5 C4 . . 105.34(9) ?
    O3 C6 O4 . . 123.66(10) ?
    O3 C6 C4 . . 124.24(10) ?
    O4 C6 C4 . . 112.10(9) ?
    O4 C7 C8 . . 106.37(9) ?
    C12 C11 C16 . . 121.71(11) ?
    C12 C11 S1 . . 118.75(9) ?
    C16 C11 S1 . . 119.35(9) ?
    C13 C12 C11 . . 118.71(11) ?
    C12 C13 C14 . . 120.83(11) ?
    C15 C14 C13 . . 119.07(11) ?
    C15 C14 C17 . . 120.36(12) ?
    C13 C14 C17 . . 120.56(12) ?
    C16 C15 C14 . . 121.31(11) ?
    C15 C16 C11 . . 118.34(11) ?
    N2 C3 H3 . . 123.3 ?
    C4 C3 H3 . . 123.3 ?
    O4 C7 H7A . . 110.5 ?
    C8 C7 H7A . . 110.5 ?
    O4 C7 H7B . . 110.5 ?
    C8 C7 H7B . . 110.5 ?
    H7A C7 H7B . . 108.6 ?
    C7 C8 H8A . . 109.5 ?
    C7 C8 H8B . . 109.5 ?
    H8A C8 H8B . . 109.5 ?
    C7 C8 H8C . . 109.5 ?
    H8A C8 H8C . . 109.5 ?
    H8B C8 H8C . . 109.5 ?
    C13 C12 H12 . . 120.6 ?
    C11 C12 H12 . . 120.6 ?
    C12 C13 H13 . . 119.6 ?
    C14 C13 H13 . . 119.6 ?
    C16 C15 H15 . . 119.3 ?
    C14 C15 H15 . . 119.3 ?
    C15 C16 H16 . . 120.8 ?
    C11 C16 H16 . . 120.8 ?
    C14 C17 H17A . . 109.5 ?
    C14 C17 H17B . . 109.5 ?
    H17A C17 H17B . . 109.5 ?
    C14 C17 H17C . . 109.5 ?
    H17A C17 H17C . . 109.5 ?
    H17B C17 H17C . . 109.5 ?
    C5 N3 H02 . . 117.9(11) ?
    C5 N3 H01 . . 120.2(11) ?
    H02 N3 H01 . . 118.3(15) ?
loop_
    _geom_torsion_atom_site_label_1
    _geom_torsion_atom_site_label_2
    _geom_torsion_atom_site_label_3
    _geom_torsion_atom_site_label_4
    _geom_torsion_site_symmetry_1
    _geom_torsion_site_symmetry_2
    _geom_torsion_site_symmetry_3
    _geom_torsion_site_symmetry_4
    _geom_torsion
    _geom_torsion_publ_flag
    O1 S1 N1 C5 . . . . 169.64(9) ?
    O2 S1 N1 C5 . . . . 40.91(10) ?
    C11 S1 N1 C5 . . . . -74.48(10) ?
    O1 S1 N1 N2 . . . . -41.11(9) ?
    O2 S1 N1 N2 . . . . -169.84(7) ?
    C11 S1 N1 N2 . . . . 74.78(8) ?
    C5 N1 N2 C3 . . . . -3.39(12) ?
    S1 N1 N2 C3 . . . . -157.24(8) ?
    N1 N2 C3 C4 . . . . 1.50(12) ?
    N2 C3 C4 C5 . . . . 0.83(13) ?
    N2 C3 C4 C6 . . . . -177.28(11) ?
    N2 N1 C5 N3 . . . . -177.82(10) ?
    S1 N1 C5 N3 . . . . -27.56(16) ?
    N2 N1 C5 C4 . . . . 3.92(12) ?
    S1 N1 C5 C4 . . . . 154.18(8) ?
    C3 C4 C5 N3 . . . . 179.10(12) ?
    C6 C4 C5 N3 . . . . -2.68(19) ?
    C3 C4 C5 N1 . . . . -2.81(12) ?
    C6 C4 C5 N1 . . . . 175.41(10) ?
    C7 O4 C6 O3 . . . . 2.02(15) ?
    C7 O4 C6 C4 . . . . -177.65(9) ?
    C5 C4 C6 O3 . . . . -2.20(18) ?
    C3 C4 C6 O3 . . . . 175.58(11) ?
    C5 C4 C6 O4 . . . . 177.48(10) ?
    C3 C4 C6 O4 . . . . -4.74(16) ?
    C6 O4 C7 C8 . . . . -179.98(9) ?
    O1 S1 C11 C12 . . . . 36.77(10) ?
    O2 S1 C11 C12 . . . . 172.69(9) ?
    N1 S1 C11 C12 . . . . -75.64(10) ?
    O1 S1 C11 C16 . . . . -148.21(9) ?
    O2 S1 C11 C16 . . . . -12.29(11) ?
    N1 S1 C11 C16 . . . . 99.39(9) ?
    C16 C11 C12 C13 . . . . -1.26(17) ?
    S1 C11 C12 C13 . . . . 173.65(9) ?
    C11 C12 C13 C14 . . . . -0.18(18) ?
    C12 C13 C14 C15 . . . . 1.74(18) ?
    C12 C13 C14 C17 . . . . -177.06(11) ?
    C13 C14 C15 C16 . . . . -1.94(17) ?
    C17 C14 C15 C16 . . . . 176.87(11) ?
    C14 C15 C16 C11 . . . . 0.56(17) ?
    C12 C11 C16 C15 . . . . 1.07(17) ?
    S1 C11 C16 C15 . . . . -173.81(8) ?
loop_
    _geom_hbond_atom_site_label_D
    _geom_hbond_atom_site_label_H
    _geom_hbond_atom_site_label_A
    _geom_hbond_site_symmetry_A
    _geom_hbond_distance_DH
    _geom_hbond_distance_HA
    _geom_hbond_distance_DA
    _geom_hbond_angle_DHA
    N3 H02 O3 . 0.865(18) 2.456(17) 2.9775(13) 119.4(13)
    N3 H01 O2 . 0.852(18) 2.237(17) 2.8624(13) 130.3(14)
    N3 H02 N2 1_655 0.865(18) 2.206(18) 3.0216(14) 157.1(15)
    N3 H01 O1 1_655 0.852(18) 2.554(17) 3.0631(13) 119.3(13)
_iucr_refine_instructions_details
;
TITL rassan in P2(1)/n
CELL 1.54184   6.278691  15.436072  15.271412  90.0000  96.2633  90.0000
ZERR    4.00   0.00007   0.00012   0.00013   0.0000   0.0009   0.0000
LATT  1
SYMM -x+1/2, y+1/2,-z+1/2
SFAC C H N O S
UNIT 52 60 12 16 4
TEMP -173
SIZE 0.25 0.12 0.1
FMAP   2
PLAN   10
L.S.   4
ACTA 150
CONF
EQIV $1 1+x,y,z
HTAB N3 O3
HTAB N3 O2
HTAB N3 N2_$1
HTAB N3 O1_$1
WGHT    0.038100    0.675700
EXTI    0.005039
FVAR       6.41209
S1    5    0.230935    0.321249    0.345762    11.00000    0.01694    0.01813 =
         0.01412    0.00249    0.00335    0.00056
O1    4    0.021018    0.323157    0.373472    11.00000    0.02114    0.02338 =
         0.02070    0.00326    0.00879    0.00047
O2    4    0.416817    0.320165    0.408954    11.00000    0.02273    0.02623 =
         0.01584    0.00380   -0.00028   -0.00066
O3    4    0.698583    0.556229    0.154718    11.00000    0.01443    0.02653 =
         0.02435    0.00564    0.00141   -0.00075
O4    4    0.397476    0.585900    0.064994    11.00000    0.01694    0.02248 =
         0.01704    0.00579    0.00190    0.00009
N1    3    0.252419    0.412722    0.287435    11.00000    0.01346    0.01791 =
         0.01659    0.00235    0.00206    0.00078
N2    3    0.069234    0.435531    0.230430    11.00000    0.01367    0.01992 =
         0.01957    0.00237    0.00072    0.00212
C3    1    0.143888    0.485270    0.171425    11.00000    0.01573    0.01770 =
         0.01717    0.00077    0.00223    0.00152
AFIX  43
H3    2    0.055557    0.511878    0.124529    11.00000   -1.20000
AFIX   0
C4    1    0.369245    0.495522    0.184356    11.00000    0.01489    0.01656 =
         0.01550   -0.00001    0.00208    0.00126
C5    1    0.438237    0.445901    0.258206    11.00000    0.01530    0.01681 =
         0.01503   -0.00140    0.00355   -0.00032
C6    1    0.506648    0.547829    0.135235    11.00000    0.01636    0.01560 =
         0.01545   -0.00029    0.00247    0.00233
C7    1    0.525931    0.636857    0.010223    11.00000    0.02480    0.01835 =
         0.01796    0.00250    0.00653   -0.00182
AFIX  23
H7A   2    0.635045    0.599970   -0.013585    11.00000   -1.20000
H7B   2    0.599850    0.684349    0.044933    11.00000   -1.20000
AFIX   0
C8    1    0.372761    0.673055   -0.063555    11.00000    0.03794    0.02406 =
         0.01963    0.00561    0.00285    0.00241
AFIX 137
H8A   2    0.298943    0.625338   -0.096558    11.00000   -1.50000
H8B   2    0.452501    0.707298   -0.103083    11.00000   -1.50000
H8C   2    0.267211    0.710074   -0.039011    11.00000   -1.50000
AFIX   0
C11   1    0.248972    0.239892    0.267313    11.00000    0.01943    0.01611 =
         0.01681    0.00276    0.00397    0.00139
C12   1    0.072327    0.223968    0.206037    11.00000    0.02026    0.02172 =
         0.02346    0.00063    0.00073    0.00340
AFIX  43
H12   2   -0.060093    0.252551    0.210411    11.00000   -1.20000
AFIX   0
C13   1    0.093490    0.165570    0.138505    11.00000    0.02906    0.02351 =
         0.02095    0.00045   -0.00153    0.00209
AFIX  43
H13   2   -0.025843    0.153983    0.096353    11.00000   -1.20000
AFIX   0
C14   1    0.288370    0.123515    0.131682    11.00000    0.03455    0.01710 =
         0.01937    0.00397    0.00836    0.00234
C15   1    0.460131    0.139192    0.195094    11.00000    0.02471    0.01912 =
         0.02579    0.00629    0.01012    0.00586
AFIX  43
H15   2    0.591408    0.109414    0.191739    11.00000   -1.20000
AFIX   0
C16   1    0.443677    0.197531    0.263275    11.00000    0.01878    0.02000 =
         0.02146    0.00566    0.00327    0.00215
AFIX  43
H16   2    0.562184    0.208289    0.306086    11.00000   -1.20000
AFIX   0
C17   1    0.313372    0.063411    0.055754    11.00000    0.05253    0.02602 =
         0.02356   -0.00083    0.01163    0.00618
AFIX 137
H17A  2    0.362805    0.096380    0.006987    11.00000   -1.50000
H17B  2    0.175100    0.036372    0.036220    11.00000   -1.50000
H17C  2    0.418476    0.018383    0.074664    11.00000   -1.50000
AFIX   0
N3    3    0.635135    0.431682    0.298477    11.00000    0.01486    0.02948 =
         0.01963    0.00779    0.00107   -0.00020
H02   2    0.742957    0.445213    0.270502    11.00000    0.03273
H01   2    0.654528    0.394891    0.340209    11.00000    0.03316
HKLF 4
;
data_global
_journal_date_recd_electronic     2013-06-30
_journal_date_accepted     2013-07-12
_journal_name_full     'Acta Crystallographica, Section E'
_journal_year     2013
_journal_volume     69
_journal_issue      9
_journal_page_first     o1376
_journal_page_last     o1376
_journal_paper_category     QO
_journal_paper_doi     10.1107/S1600536813019326
_journal_coeditor_code     CV5421
_publ_contact_author_name     'Abdel-Sattar S. Hamad Elgazwy'
_publ_contact_author_address
;
Chemistry Department
Faculty of Science
Ain Shams University
Abbassia 11566
Cairo
Egypt
;
_publ_contact_author_email     elgawy@sci.asu.edu.eg
_publ_contact_author_fax     +2-02-24831836
_publ_contact_author_phone     +2-02-24831836
_publ_section_title
;
Ethyl 5-amino-1-[(4-methylphenyl)sulfonyl]-1<i>H</i>-pyrazole-4-carboxylate
;
loop_
    _publ_author_name
    _publ_author_address
    'Elgazwy, Abdel-Sattar S. Hamad'
;
Chemistry Department
Faculty of Science
Ain Shams University
Abbassia 11566
Cairo
Egypt
;
    'Nassar, Ibrahim F.'
;
Faculty of Education,
Ain Shams University
Abbassia,
Cairo
Egypt
;
    'Jones, Peter G.'
;      Institut f\"ur Anorganische und Analytische Chemie
      Technische Universit\"at Braunschweig
      Postfach 3329
      38023 Braunschweig
      Germany
;
