# Supplementary material for: Ethyl 5-amino-1-[(4-methyl­phen­yl)sulfon­yl]-1H-pyrazole-4-carboxyl­ate
Source: Acta Crystallogr Sect E Struct Rep Online. 2013 Aug 3;69(Pt 9):o1376. doi: 10.1107/S1600536813019326 (PMC3884399; doi:10.1107/S1600536813019326)
Supplement: Supplementary file 2 [file e-69-o1376-Isup2.hkl]

# 
# h,k,l, Fc-squared, Fo-squared, sigma(Fo-squared) and status flag 
# 
data_I
_shelx_title ' rassan in P2(1)/n' 
_shelx_refln_list_code          4 
_shelx_F_calc_maximum      193.57 
_exptl_crystal_F_000       648.00 
_reflns_d_resolution_high  0.7954 
 
loop_ 
 _symmetry_equiv_pos_as_xyz 
 'x, y, z' 
 '-x+1/2, y+1/2, -z+1/2' 
 '-x, -y, -z' 
 'x-1/2, -y-1/2, z-1/2' 
 
_cell_length_a     6.2787 
_cell_length_b    15.4361 
_cell_length_c    15.2714 
_cell_angle_alpha  90.000 
_cell_angle_beta   96.263 
_cell_angle_gamma  90.000 
 
_shelx_F_squared_multiplier     1.000 
 
loop_ 
 _refln_index_h 
 _refln_index_k 
 _refln_index_l 
 _refln_F_squared_calc 
 _refln_F_squared_meas 
 _refln_F_squared_sigma 
 _refln_observed_status 
   2   0   0       65.73       86.06      1.64 o 
   4   0   0      621.86      587.28      6.83 o 
   6   0   0     1352.15     1412.24      7.38 o 
   1   1   0     3457.29     3291.28     18.34 o 
   2   1   0      628.28      588.63      3.64 o 
   3   1   0      250.75      309.23      1.91 o 
   4   1   0       67.45       56.50      1.23 o 
   5   1   0      294.69      317.19      2.69 o 
   6   1   0       36.96       39.94      0.73 o 
   7   1   0      103.64       99.59      1.52 o 
   0   2   0      181.49      181.23      2.36 o 
   1   2   0      163.53      162.88      0.63 o 
   2   2   0      123.69      158.12      1.01 o 
   3   2   0     1591.28     1628.90     10.24 o 
   4   2   0     1404.41     1334.59     15.52 o 
   5   2   0     1605.06     1560.37      9.47 o 
   6   2   0      639.94      622.07      4.24 o 
   7   2   0        2.40        5.16      0.42 o 
   1   3   0        3.11        5.33      0.16 o 
   2   3   0       70.51       62.72      0.59 o 
   3   3   0       91.31       96.09      1.13 o 
   4   3   0      497.42      516.23      4.76 o 
   5   3   0     1860.12     1824.43     11.20 o 
   6   3   0      888.68      886.68      4.22 o 
   7   3   0       81.96       90.15      1.47 o 
   0   4   0     1496.45     1400.51      8.20 o 
   1   4   0      295.82      205.57      1.11 o 
   2   4   0       27.98       36.21      0.64 o 
   3   4   0      578.77      614.79      5.33 o 
   4   4   0      270.24      281.58      4.19 o 
   5   4   0        9.11        5.46      0.31 o 
   6   4   0       32.39       28.84      0.73 o 
   7   4   0      225.80      235.98      2.60 o 
   1   5   0      113.85       93.21      0.83 o 
   2   5   0       71.36       77.75      1.06 o 
   3   5   0        2.43        5.09      0.27 o 
   4   5   0      987.64      956.25      6.64 o 
   5   5   0      394.12      396.76      4.15 o 
   6   5   0      207.12      207.57      2.11 o 
   7   5   0        1.30        0.90      0.23 o 
   0   6   0      814.17      782.02      6.60 o 
   1   6   0     1284.84     1347.77      4.19 o 
   2   6   0      547.99      653.82      3.80 o 
   3   6   0       61.01       56.31      0.88 o 
   4   6   0       97.76       93.67      0.91 o 
   5   6   0      156.12      149.23      1.45 o 
   6   6   0        8.39        5.57      0.40 o 
   7   6   0        1.04        0.46      0.19 o 
   1   7   0      392.82      383.37      2.25 o 
   2   7   0        2.16        3.13      0.19 o 
   3   7   0      176.95      167.59      1.42 o 
   4   7   0      469.17      450.28      2.91 o 
   5   7   0       10.62        8.74      0.43 o 
   6   7   0       56.06       56.23      1.14 o 
   7   7   0        0.48        0.38      0.18 o 
   0   8   0    10861.96    10855.67     86.36 o 
   1   8   0     1044.66     1057.36      6.16 o 
   2   8   0        4.65        3.44      0.21 o 
   3   8   0      176.48      182.26      1.57 o 
   4   8   0      198.06      190.59      1.57 o 
   5   8   0       84.36       74.72      1.05 o 
   6   8   0      371.15      374.73      2.82 o 
   7   8   0        0.56        0.84      0.21 o 
   1   9   0      188.11      207.43      1.45 o 
   2   9   0      403.68      381.60      2.61 o 
   3   9   0       85.26       83.11      0.95 o 
   4   9   0        6.97       10.83      0.36 o 
   5   9   0       61.37       55.33      0.90 o 
   6   9   0      103.73       95.82      1.17 o 
   0  10   0      160.41      159.86      1.55 o 
   1  10   0     1423.89     1380.77      6.79 o 
   2  10   0      168.32      185.95      1.59 o 
   3  10   0     1197.46     1174.43      5.28 o 
   4  10   0      219.53      217.82      1.55 o 
   5  10   0     2568.09     2529.63     13.17 o 
   6  10   0       69.21       68.66      1.00 o 
   1  11   0       71.15       77.07      0.87 o 
   2  11   0      211.39      212.77      1.24 o 
   3  11   0      256.70      254.51      1.44 o 
   4  11   0      157.96      154.74      1.25 o 
   5  11   0     1126.21     1155.34      5.19 o 
   6  11   0        9.71        7.19      0.36 o 
   0  12   0     1593.39     1631.82      9.76 o 
   1  12   0     1100.44     1118.53      4.49 o 
   2  12   0      555.49      564.51      2.01 o 
   3  12   0      296.52      297.12      1.52 o 
   4  12   0       86.51       91.09      0.96 o 
   5  12   0       24.18       23.23      0.48 o 
   6  12   0      303.48      318.14      2.62 o 
   1  13   0      131.51      133.98      1.09 o 
   2  13   0      605.97      618.56      3.29 o 
   3  13   0      148.07      152.82      1.07 o 
   4  13   0      102.06       99.79      0.92 o 
   5  13   0       18.49       15.94      0.49 o 
   0  14   0      149.60      128.73      1.28 o 
   1  14   0        3.30        4.31      0.21 o 
   2  14   0      464.40      444.41      2.04 o 
   3  14   0      295.56      297.97      1.56 o 
   4  14   0      547.73      582.74      4.39 o 
   5  14   0       56.29       54.85      0.87 o 
   1  15   0      115.50      120.48      0.94 o 
   2  15   0      226.32      224.17      1.49 o 
   3  15   0        5.77        5.96      0.25 o 
   4  15   0       81.11       80.93      0.94 o 
   0  16   0     1714.32     1760.23      8.75 o 
   1  16   0       81.13       80.03      0.77 o 
   2  16   0      120.82      120.35      0.92 o 
   3  16   0        1.52        2.40      0.16 o 
   4  16   0       74.24       69.22      0.86 o 
   1  17   0       34.59       34.48      0.50 o 
   2  17   0       18.02       16.62      0.32 o 
   3  17   0        1.31        1.66      0.16 o 
   0  18   0      169.49      162.47      1.70 o 
   1  18   0       99.51      100.20      1.33 o 
   2  18   0        3.61        2.78      0.21 o 
   1  19   0       74.00       64.14      0.89 o 
  -7   0   1      251.67      279.31      2.91 o 
  -5   0   1      933.68      998.86     11.81 o 
  -3   0   1     1224.08     1316.98      8.34 o 
  -1   0   1     6053.37     6005.21     35.96 o 
   3   0   1      203.57      270.09      2.53 o 
   5   0   1     9126.27     9398.80     84.97 o 
   7   0   1      305.56      334.74      4.42 o 
  -7   1   1      513.44      562.67      4.29 o 
  -6   1   1      652.20      629.20      3.55 o 
  -5   1   1      690.88      692.02      4.79 o 
  -4   1   1     1362.63     1371.84     12.64 o 
  -3   1   1        1.73        4.46      0.26 o 
  -2   1   1     4430.06     4148.21     25.97 o 
  -1   1   1     1342.64     1325.18      7.65 o 
   0   1   1       36.45       38.72      0.29 o 
   1   1   1      637.84      584.47      3.20 o 
   2   1   1       92.08       84.10      0.67 o 
   3   1   1        4.94        4.25      0.24 o 
   4   1   1       31.84       36.02      0.87 o 
   5   1   1        0.15        1.98      0.33 o 
   6   1   1       53.99       52.82      0.86 o 
   7   1   1       14.55       12.95      0.55 o 
  -7   2   1       31.41       34.39      0.95 o 
  -6   2   1        2.17        3.49      0.26 o 
  -5   2   1      265.72      264.73      2.41 o 
  -4   2   1       41.89       40.26      1.04 o 
  -3   2   1     1183.05     1260.10      7.42 o 
  -2   2   1     3396.44     3166.04     15.91 o 
  -1   2   1     3430.13     3415.73     11.04 o 
   0   2   1     1446.75     1400.20      7.19 o 
   1   2   1      289.91      264.17      1.27 o 
   2   2   1       61.11       33.93      0.52 o 
   3   2   1      582.05      549.01      3.89 o 
   4   2   1      373.02      378.54      2.46 o 
   5   2   1     1076.53     1072.02      4.98 o 
   6   2   1      867.68      863.64      4.27 o 
   7   2   1        0.65        1.68      0.30 o 
  -7   3   1       99.48       97.78      1.86 o 
  -6   3   1     1021.45     1047.35      5.02 o 
  -5   3   1        3.38        2.86      0.21 o 
  -4   3   1      485.06      397.35      4.60 o 
  -3   3   1      617.64      659.61      5.25 o 
  -2   3   1        5.90        4.84      0.20 o 
  -1   3   1     2444.14     2353.20      9.18 o 
   0   3   1     6809.02     6865.15     34.11 o 
   1   3   1     1680.96     1690.43      8.95 o 
   2   3   1       33.36       17.19      0.40 o 
   3   3   1       44.84       42.68      0.85 o 
   4   3   1      166.17      172.99      1.92 o 
   5   3   1       12.08       10.52      0.42 o 
   6   3   1       61.39       58.42      0.85 o 
   7   3   1       89.77       85.69      1.41 o 
  -7   4   1       15.16       18.08      0.84 o 
  -6   4   1      353.63      358.00      3.06 o 
  -5   4   1      120.62      121.29      1.15 o 
  -4   4   1     1100.28     1145.54     11.49 o 
  -3   4   1      249.31      287.03      2.42 o 
  -2   4   1     1161.39     1157.80      5.84 o 
  -1   4   1     1606.27     1628.30      7.75 o 
   0   4   1       79.10       84.90      0.51 o 
   1   4   1      905.91      836.34      3.26 o 
   2   4   1     2105.09     2102.57     14.43 o 
   3   4   1      316.07      310.40      1.83 o 
   4   4   1      961.37      972.28     10.94 o 
   5   4   1      417.47      421.63      4.63 o 
   6   4   1        2.36        2.11      0.24 o 
   7   4   1        0.55        1.31      0.27 o 
  -7   5   1        2.80        2.06      0.29 o 
  -6   5   1      656.10      666.47      3.61 o 
  -5   5   1        2.87        3.71      0.26 o 
  -4   5   1      313.06      291.75      2.95 o 
  -3   5   1      219.22      195.82      1.76 o 
  -2   5   1      956.41     1071.26      4.27 o 
  -1   5   1      349.92      330.98      1.60 o 
   0   5   1     1061.41     1048.32      4.20 o 
   1   5   1     4012.86     4025.86     20.01 o 
   2   5   1       43.89       40.63      0.87 o 
   3   5   1       29.47       26.62      0.54 o 
   4   5   1       22.30       17.53      0.57 o 
   5   5   1        0.04        0.86      0.22 o 
   6   5   1       12.76       14.69      0.54 o 
   7   5   1        7.58        8.81      0.45 o 
  -7   6   1        1.66        4.14      0.31 o 
  -6   6   1        0.04        0.33      0.25 o 
  -5   6   1      588.46      525.38      3.39 o 
  -4   6   1      237.95      239.08      1.82 o 
  -3   6   1       47.47       27.34      0.56 o 
  -2   6   1        8.97       12.31      0.47 o 
  -1   6   1     1609.75     1533.95      6.07 o 
   0   6   1     1065.82     1051.37      6.06 o 
   1   6   1      698.22      640.50      2.79 o 
   2   6   1        1.33        1.12      0.21 o 
   3   6   1      323.20      398.67      2.37 o 
   4   6   1       42.73       36.22      0.64 o 
   5   6   1      103.33      107.18      1.15 o 
   6   6   1      233.44      242.81      2.36 o 
   7   6   1       20.42       24.47      0.66 o 
  -7   7   1       34.28       31.22      0.72 o 
  -6   7   1      145.02      137.81      1.48 o 
  -5   7   1     2230.13     2158.59      6.96 o 
  -4   7   1       52.94       65.20      0.69 o 
  -3   7   1      186.58      196.35      1.65 o 
  -2   7   1      267.98      257.55      2.65 o 
  -1   7   1      674.54      650.37      3.61 o 
   0   7   1        6.56        5.39      0.29 o 
   1   7   1      121.14      121.62      1.20 o 
   2   7   1       90.97       86.89      0.95 o 
   3   7   1        8.37       12.62      0.42 o 
   4   7   1      118.47      125.38      0.89 o 
   5   7   1      164.79      164.77      1.41 o 
   6   7   1        1.73        1.61      0.28 o 
   7   7   1        0.62        0.84      0.21 o 
  -7   8   1        9.31        7.31      0.43 o 
  -6   8   1       10.84        8.48      0.37 o 
  -5   8   1      389.76      384.15      2.89 o 
  -4   8   1       17.40       25.95      0.47 o 
  -3   8   1      306.70      314.27      2.54 o 
  -2   8   1      107.11      105.39      1.03 o 
  -1   8   1        6.98       14.60      0.68 o 
   0   8   1      460.74      457.27      2.89 o 
   1   8   1       18.55       11.80      0.35 o 
   2   8   1       49.73       48.45      0.61 o 
   3   8   1       23.28       11.96      0.44 o 
   4   8   1       42.99       45.48      0.61 o 
   5   8   1     2643.27     2652.59     11.43 o 
   6   8   1      188.56      199.89      1.56 o 
   7   8   1       23.81       20.41      0.65 o 
  -6   9   1      275.20      275.88      3.48 o 
  -5   9   1      614.97      594.69      4.20 o 
  -4   9   1      167.69      150.26      1.10 o 
  -3   9   1      167.04      170.77      1.28 o 
  -2   9   1      562.46      558.85      2.93 o 
  -1   9   1      962.48      946.21      5.31 o 
   0   9   1      936.57      903.64      5.02 o 
   1   9   1      948.83      928.37      4.07 o 
   2   9   1      393.92      400.67      2.03 o 
   3   9   1       46.42       44.08      0.60 o 
   4   9   1       63.39       56.23      0.80 o 
   5   9   1       14.51       19.77      0.88 o 
   6   9   1        0.25        0.73      0.19 o 
  -6  10   1      112.74      102.73      1.13 o 
  -5  10   1       31.65       30.88      0.58 o 
  -4  10   1      258.43      243.18      1.46 o 
  -3  10   1        2.38        3.11      0.18 o 
  -2  10   1      454.90      419.95      2.33 o 
  -1  10   1      768.68      803.53      3.66 o 
   0  10   1     4830.15     4817.06     14.30 o 
   1  10   1      295.30      294.05      1.53 o 
   2  10   1        3.94        5.51      0.34 o 
   3  10   1      201.94      213.65      1.24 o 
   4  10   1     2042.27     1975.81      7.20 o 
   5  10   1      451.81      448.50      2.21 o 
   6  10   1     1006.43      955.73      5.60 o 
  -6  11   1      152.07      153.18      1.69 o 
  -5  11   1       31.27       35.34      0.64 o 
  -4  11   1      957.48      963.40      4.10 o 
  -3  11   1       41.17       39.69      0.56 o 
  -2  11   1        8.42        8.18      0.25 o 
  -1  11   1      250.05      246.10      1.53 o 
   0  11   1      539.47      533.35      2.36 o 
   1  11   1       73.88       75.43      0.82 o 
   2  11   1       14.13       15.45      0.31 o 
   3  11   1       36.53       36.73      0.57 o 
   4  11   1      864.70      859.17      4.07 o 
   5  11   1        5.93        8.11      0.32 o 
   6  11   1       55.58       58.67      0.92 o 
  -6  12   1       21.54       21.38      0.53 o 
  -5  12   1      181.03      179.34      1.49 o 
  -4  12   1      199.89      193.06      1.31 o 
  -3  12   1       88.47       88.06      0.85 o 
  -2  12   1      988.49      988.16      2.77 o 
  -1  12   1      897.68      900.78      3.71 o 
   0  12   1     1433.81     1438.67      6.54 o 
   1  12   1      855.41      865.96      3.00 o 
   2  12   1      257.87      257.83      1.36 o 
   3  12   1      556.50      568.18      2.13 o 
   4  12   1      794.20      793.92      6.28 o 
   5  12   1        5.07        6.12      0.26 o 
   6  12   1       74.45       70.97      1.19 o 
  -5  13   1      451.09      456.48      4.74 o 
  -4  13   1        0.75        1.00      0.15 o 
  -3  13   1       31.55       31.78      0.51 o 
  -2  13   1      178.19      174.60      1.19 o 
  -1  13   1     1925.11     1911.98      6.88 o 
   0  13   1      159.54      157.89      0.93 o 
   1  13   1      375.40      364.17      2.16 o 
   2  13   1        3.30        3.44      0.19 o 
   3  13   1        0.41        0.98      0.16 o 
   4  13   1        2.52        3.00      0.22 o 
   5  13   1       88.26       83.07      1.15 o 
  -5  14   1        3.21        4.52      0.27 o 
  -4  14   1       59.49       62.39      0.64 o 
  -3  14   1      539.17      546.32      2.78 o 
  -2  14   1      264.22      267.93      1.55 o 
  -1  14   1      393.53      373.15      1.61 o 
   0  14   1       87.69       86.01      0.78 o 
   1  14   1      237.54      227.09      1.25 o 
   2  14   1       35.85       34.81      0.50 o 
   3  14   1      684.01      680.50      4.28 o 
   4  14   1       76.47       75.65      0.86 o 
   5  14   1      270.40      271.80      2.49 o 
  -5  15   1      599.99      551.95     20.85 o 
  -4  15   1      290.77      303.56      3.78 o 
  -3  15   1        6.63        7.04      0.25 o 
  -2  15   1      386.91      399.73      1.98 o 
  -1  15   1       37.97       39.95      0.56 o 
   0  15   1       90.89       88.90      0.75 o 
   1  15   1       76.66       80.00      0.75 o 
   2  15   1       98.82      102.02      0.82 o 
   3  15   1        2.17        2.74      0.25 o 
   4  15   1       11.99        9.71      0.28 o 
  -4  16   1       36.86       37.98      0.82 o 
  -3  16   1        8.77        9.56      0.26 o 
  -2  16   1      107.15      115.50      0.85 o 
  -1  16   1       64.81       68.63      0.73 o 
   0  16   1       34.84       31.85      0.49 o 
   1  16   1      268.32      273.71      1.39 o 
   2  16   1        3.63        4.07      0.20 o 
   3  16   1       41.51       38.20      0.55 o 
   4  16   1      152.39      152.45      3.15 o 
  -3  17   1       19.57       18.40      0.45 o 
  -2  17   1       42.17       46.74      0.56 o 
  -1  17   1      132.57      134.42      1.00 o 
   0  17   1      394.78      394.78      2.42 o 
   1  17   1       93.05       94.56      0.89 o 
   2  17   1        0.14        0.65      0.17 o 
   3  17   1        4.51        4.15      0.23 o 
  -2  18   1        0.58        1.02      0.14 o 
  -1  18   1        5.94        6.52      0.24 o 
   0  18   1      608.07      624.14      5.61 o 
   1  18   1       29.08       29.03      0.49 o 
   2  18   1       54.64       49.89      0.74 o 
  -1  19   1       48.32       46.52      0.67 o 
   0  19   1      108.04       99.81      1.29 o 
   1  19   1      154.45      145.68      1.52 o 
  -6   0   2      168.45      171.27      1.85 o 
  -4   0   2       17.09       17.54      1.01 o 
  -2   0   2      831.85      828.31      7.01 o 
   2   0   2       57.28       57.01      0.90 o 
   4   0   2     1754.06     1503.88     16.55 o 
   6   0   2     1109.40     1187.96     12.75 o 
  -7   1   2        0.25        0.57      0.24 o 
  -6   1   2      219.49      224.87      1.56 o 
  -5   1   2      652.56      633.83      4.61 o 
  -4   1   2     1381.37     1411.12     11.24 o 
  -3   1   2      416.09      433.83      2.09 o 
  -2   1   2      932.37      813.35      3.01 o 
  -1   1   2     7079.47     7092.38     43.92 o 
   0   1   2     4397.22     4466.31     22.87 o 
   1   1   2      729.84      698.99      3.26 o 
   2   1   2       68.16       55.23      0.57 o 
   3   1   2     3537.57     3756.66     23.94 o 
   4   1   2      991.43      937.77      5.55 o 
   5   1   2     1318.03     1266.70      7.56 o 
   6   1   2       77.49       74.82      1.08 o 
   7   1   2       99.50       98.62      1.85 o 
  -7   2   2      106.27      116.03      1.41 o 
  -6   2   2      194.40      181.28      1.46 o 
  -5   2   2        3.14        1.85      0.24 o 
  -4   2   2        1.72        0.04      0.25 o 
  -3   2   2     1654.37     1862.76      7.39 o 
  -2   2   2     1204.05     1366.06      4.30 o 
  -1   2   2     5691.93     5591.61     23.11 o 
   0   2   2      258.59      262.95      1.07 o 
   1   2   2      417.12      385.80      2.02 o 
   2   2   2      150.13      167.81      1.39 o 
   3   2   2       37.51       43.05      0.79 o 
   4   2   2     1869.52     1871.89     10.69 o 
   5   2   2      157.25      161.90      1.32 o 
   6   2   2      983.14      969.23      5.84 o 
   7   2   2      218.78      241.78      3.59 o 
  -7   3   2      386.35      411.80      3.05 o 
  -6   3   2       59.81       62.03      0.95 o 
  -5   3   2      885.93      947.56      8.00 o 
  -4   3   2       23.46       21.61      0.86 o 
  -3   3   2      404.93      526.07      3.44 o 
  -2   3   2       11.87       11.05      0.28 o 
  -1   3   2    30850.09    30464.93     75.86 o 
   0   3   2      481.07      465.84      2.45 o 
   1   3   2     1189.96     1116.02      3.63 o 
   2   3   2      240.49      220.51      1.43 o 
   3   3   2      259.07      318.39      2.01 o 
   4   3   2      176.70      177.17      1.57 o 
   5   3   2      260.85      285.71      2.85 o 
   6   3   2        1.04        0.84      0.27 o 
   7   3   2       97.89      102.44      1.75 o 
  -7   4   2        0.82        0.57      0.27 o 
  -6   4   2      176.58      178.63      1.93 o 
  -5   4   2     2813.31     2732.29     21.46 o 
  -4   4   2       41.94       39.00      0.83 o 
  -3   4   2      422.15      447.65      2.70 o 
  -2   4   2        4.84        5.49      0.29 o 
  -1   4   2    17102.73    18178.51     73.95 o 
   0   4   2     3476.03     3527.92     11.76 o 
   1   4   2     2038.80     1871.05      8.28 o 
   2   4   2      895.79      872.71      6.00 o 
   3   4   2     3617.94     3691.89     21.44 o 
   4   4   2      253.42      243.86      2.98 o 
   5   4   2        3.02        3.63      0.27 o 
   6   4   2      100.42       91.83      1.31 o 
   7   4   2      168.45      168.74      2.04 o 
  -7   5   2      185.04      175.23      1.77 o 
  -6   5   2      360.23      361.20      2.50 o 
  -5   5   2      982.39     1013.91      5.93 o 
  -4   5   2      118.83      116.45      1.51 o 
  -3   5   2       41.50       69.32      0.89 o 
  -2   5   2       96.81      114.96      1.39 o 
  -1   5   2      732.00      644.40      3.03 o 
   0   5   2      390.07      433.17      1.78 o 
   1   5   2      792.65      739.92      3.17 o 
   2   5   2      206.31      185.57      1.56 o 
   3   5   2      859.77      916.26      5.56 o 
   4   5   2       88.18       76.33      0.95 o 
   5   5   2      149.96      142.13      1.24 o 
   6   5   2        5.92        7.09      0.35 o 
   7   5   2       97.64       93.95      1.47 o 
  -7   6   2      275.40      267.36      2.73 o 
  -6   6   2     1383.11     1300.63      6.13 o 
  -5   6   2       19.31       20.14      0.59 o 
  -4   6   2      610.35      574.76      5.12 o 
  -3   6   2       35.56       28.72      0.58 o 
  -2   6   2      932.12      889.10      7.14 o 
  -1   6   2      391.73      389.98      2.13 o 
   0   6   2      915.16      936.68      4.84 o 
   1   6   2      154.80      161.83      1.29 o 
   2   6   2      622.05      669.43      3.63 o 
   3   6   2       67.43       66.79      0.90 o 
   4   6   2       54.07       53.42      0.75 o 
   5   6   2       53.76       50.27      0.71 o 
   6   6   2      314.37      327.51      3.22 o 
   7   6   2        1.98        3.67      0.32 o 
  -7   7   2        0.45        2.23      0.21 o 
  -6   7   2       31.11       26.81      0.68 o 
  -5   7   2      378.73      370.47      2.37 o 
  -4   7   2     2743.18     2744.52     16.64 o 
  -3   7   2      138.39      144.21      1.43 o 
  -2   7   2      110.51       95.24      1.07 o 
  -1   7   2       27.97       25.12      0.60 o 
   0   7   2     4294.62     4376.96     18.87 o 
   1   7   2      620.61      661.12      5.73 o 
   2   7   2       50.57       46.35      0.62 o 
   3   7   2      282.39      272.05      1.79 o 
   4   7   2     1449.10     1431.76      9.27 o 
   5   7   2       75.15       75.72      0.89 o 
   6   7   2       56.76       55.56      1.07 o 
   7   7   2       48.77       41.38      0.83 o 
  -7   8   2       29.31       32.05      0.63 o 
  -6   8   2       13.25       11.89      0.45 o 
  -5   8   2        1.29        0.31      0.18 o 
  -4   8   2       21.19       19.06      0.42 o 
  -3   8   2      135.54      151.19      1.42 o 
  -2   8   2        2.29        1.20      0.16 o 
  -1   8   2        0.65        1.71      0.16 o 
   0   8   2      357.16      319.35      2.31 o 
   1   8   2      111.20      101.09      0.93 o 
   2   8   2      501.08      589.58      2.53 o 
   3   8   2       68.71       55.25      0.85 o 
   4   8   2      679.52      669.35      3.36 o 
   5   8   2       60.36       58.78      0.85 o 
   6   8   2       80.48       77.27      1.13 o 
   7   8   2        5.00        6.06      0.34 o 
  -6   9   2      251.25      243.85      2.08 o 
  -5   9   2        7.27        7.79      0.32 o 
  -4   9   2      165.30      150.84      1.11 o 
  -3   9   2        2.00        4.38      0.26 o 
  -2   9   2      169.71      176.64      1.36 o 
  -1   9   2     2995.79     2989.46     12.94 o 
   0   9   2     4352.00     4422.73     14.42 o 
   1   9   2     2179.86     2146.16     10.06 o 
   2   9   2      127.39      131.03      1.04 o 
   3   9   2       26.80       19.01      0.42 o 
   4   9   2        0.54        0.81      0.18 o 
   5   9   2      254.97      268.49      1.76 o 
   6   9   2      113.94      106.80      1.16 o 
  -6  10   2       87.71       94.62      1.08 o 
  -5  10   2        9.43        7.43      0.31 o 
  -4  10   2        4.26        6.09      0.25 o 
  -3  10   2       58.40       60.44      0.65 o 
  -2  10   2       17.82       19.91      0.48 o 
  -1  10   2      524.38      513.03      2.86 o 
   0  10   2       56.92       54.00      0.70 o 
   1  10   2     1214.36     1224.32      6.13 o 
   2  10   2      306.34      313.45      1.80 o 
   3  10   2       22.04       19.32      0.41 o 
   4  10   2       60.26       65.05      0.84 o 
   5  10   2     2069.84     2028.93      6.02 o 
   6  10   2       11.89       12.09      0.41 o 
  -6  11   2        0.10        0.55      0.18 o 
  -5  11   2      209.02      215.70      1.87 o 
  -4  11   2       12.73       13.33      0.35 o 
  -3  11   2      961.63      921.87      4.22 o 
  -2  11   2      481.04      483.50      2.39 o 
  -1  11   2      678.94      657.80      3.37 o 
   0  11   2      597.60      584.28      2.86 o 
   1  11   2        4.96        3.75      0.18 o 
   2  11   2       64.03       67.53      0.65 o 
   3  11   2       84.26       89.60      0.90 o 
   4  11   2       82.03       76.83      0.89 o 
   5  11   2      628.26      643.11      3.53 o 
   6  11   2       12.75       12.58      0.45 o 
  -6  12   2       21.83       20.57      0.59 o 
  -5  12   2      510.51      512.57      4.27 o 
  -4  12   2       88.03       81.61      0.85 o 
  -3  12   2       51.96       56.59      0.70 o 
  -2  12   2      364.35      361.90      1.81 o 
  -1  12   2        0.16        1.21      0.17 o 
   0  12   2       15.78       10.90      0.26 o 
   1  12   2      618.83      622.18      3.00 o 
   2  12   2      632.17      632.47      2.62 o 
   3  12   2      195.56      190.08      1.34 o 
   4  12   2      271.37      274.04      1.75 o 
   5  12   2      402.19      397.88      3.27 o 
   6  12   2       38.00       34.09      1.36 o 
  -5  13   2        0.77        1.88      0.21 o 
  -4  13   2      740.60      733.90      3.20 o 
  -3  13   2      132.45      134.63      1.08 o 
  -2  13   2       67.66       69.69      0.77 o 
  -1  13   2      692.62      682.29      3.12 o 
   0  13   2      647.94      627.92      2.10 o 
   1  13   2      244.85      244.91      1.28 o 
   2  13   2      235.20      234.10      1.34 o 
   3  13   2       15.22       15.77      0.37 o 
   4  13   2      483.78      480.36      2.81 o 
   5  13   2        6.68        6.02      0.25 o 
  -5  14   2      194.25      184.17      4.64 o 
  -4  14   2       71.75       68.76      0.72 o 
  -3  14   2        9.35        8.18      0.27 o 
  -2  14   2      526.95      525.19      2.22 o 
  -1  14   2      122.48      123.99      0.98 o 
   0  14   2       50.31       61.39      0.65 o 
   1  14   2      248.11      253.68      1.36 o 
   2  14   2       34.94       34.48      0.52 o 
   3  14   2        5.42        5.95      0.25 o 
   4  14   2      700.32      724.13      5.26 o 
   5  14   2       15.67       15.75      0.47 o 
  -4  15   2      404.39      406.93      5.96 o 
  -3  15   2      113.14      111.73      0.85 o 
  -2  15   2        2.14        2.45      0.18 o 
  -1  15   2        4.65        5.19      0.22 o 
   0  15   2     1168.62     1197.69      5.33 o 
   1  15   2      340.55      349.71      1.98 o 
   2  15   2       15.90       17.74      0.37 o 
   3  15   2      617.39      628.84      2.58 o 
   4  15   2      138.64      143.70      1.71 o 
  -4  16   2      118.97      119.39      1.53 o 
  -3  16   2      128.29      134.09      0.99 o 
  -2  16   2       30.81       29.74      0.45 o 
  -1  16   2      108.84      121.77      1.00 o 
   0  16   2      227.48      234.28      1.30 o 
   1  16   2       83.41       81.05      0.78 o 
   2  16   2       30.81       29.56      0.47 o 
   3  16   2        6.02        6.21      0.26 o 
   4  16   2       13.39       10.37      0.30 o 
  -3  17   2       91.53       92.13      1.14 o 
  -2  17   2       25.28       25.59      0.40 o 
  -1  17   2      242.11      252.12      1.69 o 
   0  17   2        0.38        1.02      0.15 o 
   1  17   2     1310.23     1308.93      6.68 o 
   2  17   2        1.50        2.23      0.17 o 
   3  17   2       33.36       31.89      0.54 o 
  -2  18   2        2.96        3.06      0.20 o 
  -1  18   2        1.21        1.78      0.17 o 
   0  18   2       44.34       44.66      0.57 o 
   1  18   2       31.14       33.74      0.59 o 
   2  18   2      261.69      253.90      3.24 o 
  -1  19   2      573.35      528.49      4.41 o 
   0  19   2       27.35       23.78      0.57 o 
   1  19   2        3.22        2.58      0.17 o 
  -7   0   3      366.81      372.19      3.92 o 
  -5   0   3      796.18      802.00      8.77 o 
  -3   0   3       73.86       77.28      1.54 o 
  -1   0   3     1142.33     1135.22      8.80 o 
   1   0   3      712.00      582.20      4.39 o 
   3   0   3        0.99        2.09      0.39 o 
   5   0   3     4637.07     4494.68     39.02 o 
   7   0   3       19.56       29.30      1.24 o 
  -7   1   3      129.10      149.77      1.76 o 
  -6   1   3       59.85       60.20      0.73 o 
  -5   1   3      256.23      285.19      1.58 o 
  -4   1   3        3.10        5.63      0.47 o 
  -3   1   3     4523.82     4793.08     17.72 o 
  -2   1   3      168.42      144.50      1.08 o 
  -1   1   3       14.81        9.52      0.57 o 
   0   1   3      769.99      651.06      2.47 o 
   1   1   3     1631.53     1419.11      9.01 o 
   2   1   3      181.54      189.47      1.33 o 
   3   1   3      602.05      642.10      4.09 o 
   4   1   3     1483.23     1462.26     11.23 o 
   5   1   3     1249.44     1263.67      9.36 o 
   6   1   3      938.56      889.76      8.16 o 
   7   1   3       23.19       26.31      0.99 o 
  -7   2   3        1.59        2.22      0.27 o 
  -6   2   3        3.80        4.08      0.25 o 
  -5   2   3      247.40      230.75      2.05 o 
  -4   2   3      730.75      654.74      5.17 o 
  -3   2   3        1.50        1.74      0.19 o 
  -2   2   3      148.67      119.72      1.08 o 
  -1   2   3      713.59      700.75      3.45 o 
   0   2   3     1226.79     1170.04      4.27 o 
   1   2   3       26.49       27.93      0.43 o 
   2   2   3     2933.93     3058.74     13.81 o 
   3   2   3      195.75      211.97      1.61 o 
   4   2   3      108.60      122.10      1.37 o 
   5   2   3       10.33        6.69      0.35 o 
   6   2   3       30.61       36.93      0.72 o 
   7   2   3       15.34       12.38      0.47 o 
  -7   3   3       14.69       14.56      0.53 o 
  -6   3   3       58.44       78.27      1.01 o 
  -5   3   3      257.18      271.39      2.38 o 
  -4   3   3       87.28       87.33      1.91 o 
  -3   3   3        1.27        1.80      0.22 o 
  -2   3   3      572.85      556.42      2.86 o 
  -1   3   3     6001.23     5901.15     15.15 o 
   0   3   3    37470.16    37602.57   2049.13 o 
   1   3   3       21.44       23.25      0.32 o 
   2   3   3        3.48        6.12      0.34 o 
   3   3   3        0.28        2.41      0.32 o 
   4   3   3     1872.01     1803.44     10.62 o 
   5   3   3       90.60       87.07      0.94 o 
   6   3   3       53.00       62.39      1.15 o 
   7   3   3        6.75        9.53      0.52 o 
  -7   4   3      241.86      232.55      2.31 o 
  -6   4   3     1042.04     1010.78      6.33 o 
  -5   4   3      124.96      120.15      1.31 o 
  -4   4   3       38.47       47.68      1.05 o 
  -3   4   3       69.65       69.98      1.00 o 
  -2   4   3      779.89      864.96      4.34 o 
  -1   4   3      872.77      928.40      3.35 o 
   1   4   3     1103.26     1182.88      4.81 o 
   2   4   3      498.99      591.86      3.37 o 
   3   4   3       80.28       93.48      1.01 o 
   4   4   3      122.58      110.07      1.38 o 
   5   4   3        1.79        2.64      0.21 o 
   6   4   3       60.01       58.00      0.98 o 
   7   4   3        3.48        2.88      0.32 o 
  -7   5   3       25.00       21.99      0.60 o 
  -6   5   3      419.26      435.60      2.59 o 
  -5   5   3        0.51        3.02      0.32 o 
  -4   5   3     1004.51     1013.49      6.74 o 
  -3   5   3      479.79      432.34      2.44 o 
  -2   5   3       50.94       73.97      1.06 o 
  -1   5   3     1480.90     1368.57      5.78 o 
   0   5   3       30.70       41.76      0.53 o 
   1   5   3     1426.14     1420.22      4.35 o 
   2   5   3      697.81      634.09      2.96 o 
   3   5   3       85.56       86.03      0.90 o 
   4   5   3      576.29      538.38      3.45 o 
   5   5   3      176.41      179.70      1.45 o 
   6   5   3       28.78       30.11      0.70 o 
   7   5   3       23.50       26.36      0.66 o 
  -7   6   3      135.04      136.81      2.41 o 
  -6   6   3      969.88      940.95      4.89 o 
  -5   6   3     1816.09     1697.87      7.70 o 
  -4   6   3      198.79      187.23      1.88 o 
  -3   6   3      391.17      425.71      3.08 o 
  -2   6   3     1037.71     1182.54      5.29 o 
  -1   6   3     1378.65     1466.61      9.18 o 
   0   6   3       10.89       20.35      0.38 o 
   1   6   3       35.17       35.14      0.59 o 
   2   6   3      458.51      449.88      4.11 o 
   3   6   3       82.86       98.11      1.07 o 
   4   6   3        7.73        9.42      0.29 o 
   5   6   3      649.71      613.28      2.68 o 
   6   6   3      144.59      151.95      1.68 o 
   7   6   3       12.42       10.40      0.40 o 
  -7   7   3       12.11       11.17      0.53 o 
  -6   7   3       11.65       11.74      0.50 o 
  -5   7   3       23.08       19.10      0.49 o 
  -4   7   3     1196.91     1190.66      4.76 o 
  -3   7   3     1443.79     1412.00      4.61 o 
  -2   7   3     1009.95     1053.79      5.49 o 
  -1   7   3       83.02       58.73      0.85 o 
   0   7   3      134.66      138.37      1.78 o 
   1   7   3      507.18      469.83      2.38 o 
   2   7   3       14.63       10.58      0.32 o 
   3   7   3       53.81       49.48      0.78 o 
   4   7   3      380.44      373.87      2.06 o 
   5   7   3     1784.26     1765.54      6.26 o 
   6   7   3      154.46      157.89      2.02 o 
   7   7   3       58.13       60.33      1.29 o 
  -7   8   3      216.34      224.52      2.28 o 
  -6   8   3       76.12       81.72      1.16 o 
  -5   8   3      720.57      742.30      3.18 o 
  -4   8   3       42.39       50.33      0.64 o 
  -3   8   3        2.00        2.78      0.25 o 
  -2   8   3       12.04       14.63      0.39 o 
  -1   8   3      327.52      330.89      1.72 o 
   0   8   3      193.13      204.50      1.55 o 
   1   8   3      264.69      283.25      1.97 o 
   2   8   3      194.84      206.20      1.35 o 
   3   8   3      191.39      206.33      1.40 o 
   4   8   3      204.66      193.97      1.42 o 
   5   8   3     1129.80     1127.09      5.94 o 
   6   8   3        5.11        6.60      0.38 o 
  -6   9   3        5.79        7.21      0.34 o 
  -5   9   3      237.34      227.02      1.63 o 
  -4   9   3      169.35      161.33      1.18 o 
  -3   9   3      200.42      202.88      1.22 o 
  -2   9   3      241.76      215.23      1.45 o 
  -1   9   3      652.86      685.88      3.64 o 
   0   9   3      689.54      689.27      4.28 o 
   1   9   3     1115.27     1174.71      5.45 o 
   2   9   3        4.99        3.57      0.20 o 
   3   9   3      652.85      644.19      2.84 o 
   4   9   3       46.69       41.96      0.71 o 
   5   9   3      157.17      159.02      1.39 o 
   6   9   3      219.53      209.13      1.63 o 
  -6  10   3       25.79       28.49      0.63 o 
  -5  10   3        1.51        2.10      0.20 o 
  -4  10   3      513.70      521.72      2.39 o 
  -3  10   3       59.66       60.75      0.66 o 
  -2  10   3      662.10      647.10      3.07 o 
  -1  10   3        8.74       12.17      0.55 o 
   0  10   3       61.95       70.68      0.81 o 
   1  10   3       67.26       78.10      0.79 o 
   2  10   3      986.38      997.34      5.22 o 
   3  10   3      155.42      165.31      1.36 o 
   4  10   3       75.42       70.48      0.90 o 
   5  10   3      275.73      281.58      1.62 o 
   6  10   3      361.17      345.48      2.41 o 
  -6  11   3      201.27      206.56      2.16 o 
  -5  11   3        0.14        0.36      0.16 o 
  -4  11   3      250.36      240.83      1.43 o 
  -3  11   3      200.11      206.66      1.31 o 
  -2  11   3     2424.47     2372.96     10.07 o 
  -1  11   3       16.01       18.31      0.36 o 
   0  11   3     1099.70     1012.80      6.77 o 
   1  11   3       35.42       39.60      0.49 o 
   2  11   3      223.37      205.57      1.14 o 
   3  11   3      244.01      248.23      1.46 o 
   4  11   3     1591.46     1607.50      8.64 o 
   5  11   3       26.36       24.84      0.56 o 
   6  11   3      114.12      111.13      1.06 o 
  -6  12   3      223.21      211.94      2.33 o 
  -5  12   3      122.76      131.19      1.36 o 
  -4  12   3       93.36       90.82      0.84 o 
  -3  12   3      974.90      975.59      6.31 o 
  -2  12   3      282.74      290.68      1.53 o 
  -1  12   3       12.49       12.83      0.30 o 
   0  12   3     1007.92     1028.32      3.67 o 
   1  12   3       49.88       58.87      0.57 o 
   2  12   3       55.16       54.30      0.64 o 
   3  12   3      395.98      391.94      2.89 o 
   4  12   3       19.37       22.16      0.47 o 
   5  12   3        4.30        4.67      0.24 o 
  -5  13   3      410.04      410.69      8.95 o 
  -4  13   3        2.20        3.49      0.20 o 
  -3  13   3      487.24      470.47      2.59 o 
  -2  13   3      220.26      232.92      1.34 o 
  -1  13   3     1081.81     1052.05      5.98 o 
   0  13   3       37.07       37.91      0.55 o 
   1  13   3      619.72      609.33      2.16 o 
   2  13   3      449.24      456.17      1.87 o 
   3  13   3      865.01      871.63      5.02 o 
   4  13   3       25.25       26.30      0.48 o 
   5  13   3      672.59      633.76      7.01 o 
  -5  14   3      871.11      817.98      9.45 o 
  -4  14   3       40.16       39.71      0.56 o 
  -3  14   3      106.29       99.61      0.96 o 
  -2  14   3       33.50       31.92      0.51 o 
  -1  14   3      262.23      282.86      1.39 o 
   0  14   3       61.18       60.22      0.70 o 
   1  14   3       57.72       54.54      0.61 o 
   2  14   3        2.86        4.25      0.21 o 
   3  14   3       63.14       63.32      0.71 o 
   4  14   3      362.37      363.41      2.33 o 
   5  14   3        0.45        0.18      0.14 o 
  -4  15   3       33.04       36.21      0.57 o 
  -3  15   3       96.16       92.89      0.89 o 
  -2  15   3       36.74       33.09      0.51 o 
  -1  15   3      333.83      328.44      1.56 o 
   0  15   3      290.35      296.37      1.47 o 
   1  15   3      275.28      274.46      1.55 o 
   2  15   3      206.80      214.55      1.34 o 
   3  15   3       77.40       75.29      0.78 o 
   4  15   3      103.56       97.01      0.84 o 
  -4  16   3        1.23        1.50      0.20 o 
  -3  16   3      404.38      403.73      4.26 o 
  -2  16   3      501.36      510.72      3.28 o 
  -1  16   3      123.27      126.67      1.01 o 
   0  16   3      226.20      236.83      1.26 o 
   1  16   3        5.44        5.37      0.24 o 
   2  16   3        1.99        1.37      0.15 o 
   3  16   3       18.98       20.91      0.42 o 
   4  16   3       12.07       11.95      0.45 o 
  -3  17   3        5.98        7.53      0.29 o 
  -2  17   3        1.24        1.55      0.16 o 
  -1  17   3        2.42        2.92      0.18 o 
   0  17   3       72.10       71.78      0.72 o 
   1  17   3        1.15        1.69      0.16 o 
   2  17   3      411.35      407.21      5.25 o 
   3  17   3       20.80       20.10      0.42 o 
  -2  18   3       16.21       17.15      0.53 o 
  -1  18   3       22.70       22.93      0.53 o 
   0  18   3       86.09       80.52      1.13 o 
   1  18   3        2.09        2.16      0.19 o 
   2  18   3        3.01        3.85      0.22 o 
  -1  19   3       65.52       66.74      1.88 o 
   0  19   3      837.00      783.23      5.00 o 
  -6   0   4      116.48      113.93      1.81 o 
  -4   0   4      612.72      554.12     10.68 o 
  -2   0   4      816.50      781.14      4.42 o 
   0   0   4     1561.64     1451.95     12.06 o 
   2   0   4      655.51      629.82      4.64 o 
   4   0   4      106.34      110.26      1.92 o 
   6   0   4       46.80       47.78      1.27 o 
  -7   1   4       24.33       25.44      0.74 o 
  -6   1   4      214.31      199.53      1.40 o 
  -5   1   4      639.00      642.83      4.07 o 
  -4   1   4     1246.21     1411.59     10.05 o 
  -3   1   4     1013.51     1074.36      6.17 o 
  -2   1   4     3850.75     3876.17     21.19 o 
  -1   1   4        4.78        6.00      0.35 o 
   0   1   4      569.91      458.24      2.37 o 
   1   1   4      230.04      241.26      3.12 o 
   2   1   4     6405.85     6590.82     35.68 o 
   3   1   4     1042.48     1067.74      7.60 o 
   4   1   4      374.75      371.67      3.02 o 
   5   1   4     1122.06     1131.87      5.23 o 
   6   1   4      175.00      189.89      2.00 o 
   7   1   4        6.96        5.99      0.41 o 
  -7   2   4      189.66      215.52      2.26 o 
  -6   2   4      751.46      765.21      3.11 o 
  -5   2   4        1.68        2.58      0.24 o 
  -4   2   4      117.18      108.11      2.06 o 
  -3   2   4      288.41      245.55      2.17 o 
  -2   2   4      659.19      553.72      3.79 o 
  -1   2   4      187.32      177.68      0.97 o 
   0   2   4      427.28      412.90      1.66 o 
   1   2   4      204.26      169.03      1.09 o 
   2   2   4      912.67     1009.36      5.25 o 
   3   2   4      248.98      203.38      1.45 o 
   4   2   4       56.01       68.59      1.21 o 
   5   2   4       99.40      100.56      1.01 o 
   6   2   4        5.32        5.44      0.32 o 
   7   2   4      120.91      135.08      3.17 o 
  -7   3   4       26.19       39.59      0.88 o 
  -6   3   4        0.09        0.38      0.18 o 
  -5   3   4     1095.88      989.64      6.47 o 
  -4   3   4      213.54      222.11      2.75 o 
  -3   3   4      509.29      487.48      2.47 o 
  -2   3   4     1501.13     1517.97      4.91 o 
  -1   3   4     1396.12     1341.17      6.25 o 
   0   3   4      400.39      355.01      1.52 o 
   1   3   4     2095.71     2049.55     10.22 o 
   2   3   4      195.42      190.48      1.73 o 
   3   3   4       64.38       45.85      0.67 o 
   4   3   4       49.51       50.93      0.73 o 
   5   3   4     1772.47     1857.26     11.25 o 
   6   3   4      209.53      214.12      1.94 o 
   7   3   4       69.82       79.50      1.23 o 
  -7   4   4      500.98      508.74      4.24 o 
  -6   4   4      717.31      683.13      3.11 o 
  -5   4   4     2946.10     2864.09     20.52 o 
  -4   4   4       18.11       14.84      0.58 o 
  -3   4   4        4.26        8.38      0.36 o 
  -2   4   4      971.08      990.22      4.60 o 
  -1   4   4     5326.13     5161.86     26.32 o 
   0   4   4      598.75      622.85      2.54 o 
   1   4   4       42.43       36.38      0.52 o 
   2   4   4      155.18      195.10      1.58 o 
   3   4   4      164.65      230.65      1.63 o 
   4   4   4       43.84       31.85      0.49 o 
   5   4   4     1127.15     1131.96      5.58 o 
   6   4   4       10.81       14.00      0.51 o 
   7   4   4       52.91       58.70      1.05 o 
  -7   5   4       36.09       35.59      0.90 o 
  -6   5   4       13.60       13.95      0.63 o 
  -5   5   4        4.94        4.96      0.33 o 
  -4   5   4       28.00       34.84      0.92 o 
  -3   5   4      751.39      759.64      4.09 o 
  -2   5   4      684.02      717.73      8.74 o 
  -1   5   4      374.94      458.14      2.06 o 
   0   5   4      757.01      848.14      2.94 o 
   1   5   4      540.00      670.98      3.56 o 
   2   5   4      472.94      465.97      2.70 o 
   3   5   4      898.28      812.61      5.65 o 
   4   5   4       46.99       40.86      0.54 o 
   5   5   4      548.78      555.12      3.14 o 
   6   5   4      450.10      479.95      7.31 o 
   7   5   4        8.34       10.59      0.44 o 
  -7   6   4       94.62       94.71      1.38 o 
  -6   6   4     1284.14     1300.94      8.59 o 
  -5   6   4      177.06      160.83      1.39 o 
  -4   6   4      132.94      110.82      0.97 o 
  -3   6   4      102.05      109.71      1.18 o 
  -2   6   4     3399.42     3549.51     24.57 o 
  -1   6   4     3648.55     3878.48     20.12 o 
   0   6   4     9327.68    10092.16     41.96 o 
   1   6   4     1588.98     1668.78      9.29 o 
   2   6   4      983.33     1021.76      5.41 o 
   3   6   4      610.44      612.43      3.57 o 
   4   6   4      429.82      435.72      2.39 o 
   5   6   4      113.66      107.39      1.07 o 
   6   6   4      190.31      169.98      1.72 o 
   7   6   4      109.72      103.44      3.04 o 
  -7   7   4      113.48      112.94      1.53 o 
  -6   7   4       94.18      105.17      1.36 o 
  -5   7   4      102.81      108.59      1.15 o 
  -4   7   4      116.71      137.33      1.04 o 
  -3   7   4       59.23       63.89      0.91 o 
  -2   7   4       16.43        7.66      0.46 o 
  -1   7   4     1444.11     1577.10      7.92 o 
   0   7   4     1318.16     1314.32      7.44 o 
   1   7   4       13.53        7.65      0.26 o 
   2   7   4      533.79      495.54      2.17 o 
   3   7   4        2.60        3.80      0.24 o 
   4   7   4      140.96      139.38      1.09 o 
   5   7   4      258.29      250.92      1.68 o 
   6   7   4      269.47      263.71      2.55 o 
  -7   8   4       25.29       32.53      0.73 o 
  -6   8   4       53.85       50.04      0.89 o 
  -5   8   4      118.88      113.57      1.17 o 
  -4   8   4     1347.94     1337.15      7.17 o 
  -3   8   4      407.99      389.64      2.51 o 
  -2   8   4       80.51       64.05      0.82 o 
  -1   8   4       75.70       88.03      0.83 o 
   0   8   4     1085.95     1060.48      4.34 o 
   1   8   4     1211.24     1217.15      5.61 o 
   2   8   4       77.13       84.95      0.93 o 
   3   8   4      368.81      374.38      2.33 o 
   4   8   4      560.39      549.70      2.57 o 
   5   8   4       21.33       22.31      0.48 o 
   6   8   4       39.49       38.11      0.69 o 
  -6   9   4      148.93      155.19      1.47 o 
  -5   9   4        2.40        3.92      0.25 o 
  -4   9   4       28.06       24.80      0.48 o 
  -3   9   4     1060.84     1055.91      4.61 o 
  -2   9   4      395.95      394.06      2.49 o 
  -1   9   4      497.69      500.66      2.88 o 
   0   9   4      980.74      968.38      4.37 o 
   1   9   4        7.39        9.94      0.31 o 
   2   9   4      335.06      340.92      2.04 o 
   3   9   4      396.38      390.35      2.14 o 
   4   9   4      515.42      484.78      2.97 o 
   5   9   4       78.85       70.45      0.87 o 
   6   9   4       45.96       38.12      0.62 o 
  -6  10   4      154.16      158.36      1.69 o 
  -5  10   4      302.55      312.84      1.90 o 
  -4  10   4      102.93      107.46      1.00 o 
  -3  10   4      531.84      528.63      1.97 o 
  -2  10   4        1.46        1.01      0.22 o 
  -1  10   4      844.69      838.39      3.92 o 
   0  10   4       66.40       67.29      0.78 o 
   1  10   4      237.73      238.14      1.47 o 
   2  10   4        3.98        3.15      0.18 o 
   3  10   4      153.67      151.52      1.16 o 
   4  10   4       87.77       91.70      0.99 o 
   5  10   4       10.56       16.52      1.77 o 
   6  10   4       12.18       14.20      0.58 o 
  -6  11   4       57.60       59.73      1.61 o 
  -5  11   4       53.01       51.97      0.74 o 
  -4  11   4       33.82       36.09      0.56 o 
  -3  11   4     1019.55      973.46      3.01 o 
  -2  11   4      663.45      663.76      3.65 o 
  -1  11   4      145.93      127.56      0.83 o 
   0  11   4      536.31      536.25      3.07 o 
   1  11   4       79.26       61.65      0.58 o 
   2  11   4      296.03      292.93      1.57 o 
   3  11   4     1227.54     1230.10      6.26 o 
   4  11   4        0.33        0.97      0.17 o 
   5  11   4     1123.48     1142.10      8.61 o 
   6  11   4       16.25       13.75      0.57 o 
  -6  12   4       76.47       73.81      1.19 o 
  -5  12   4      441.87      441.32      3.91 o 
  -4  12   4       15.55       17.48      0.38 o 
  -3  12   4      134.52      130.13      1.06 o 
  -2  12   4       93.43       93.97      0.81 o 
  -1  12   4      547.95      569.60      2.10 o 
   0  12   4      254.60      247.39      1.22 o 
   1  12   4        6.27        7.31      0.24 o 
   2  12   4      436.96      448.85      1.88 o 
   3  12   4      130.55      129.53      1.30 o 
   4  12   4       66.08       59.71      0.73 o 
   5  12   4      130.03      130.74      1.64 o 
  -5  13   4      113.98      115.41      1.56 o 
  -4  13   4      116.84      119.51      0.96 o 
  -3  13   4       27.26       26.50      0.49 o 
  -2  13   4        6.14       11.20      0.32 o 
  -1  13   4      142.37      154.93      1.06 o 
   0  13   4        4.23        3.43      0.22 o 
   1  13   4       29.08       28.46      0.48 o 
   2  13   4      412.91      413.78      1.76 o 
   3  13   4      280.03      288.23      1.60 o 
   4  13   4     1275.07     1270.72      7.14 o 
   5  13   4       25.04       24.29      0.52 o 
  -5  14   4        5.52        6.68      0.35 o 
  -4  14   4      395.03      401.19      3.61 o 
  -3  14   4        3.43        3.04      0.21 o 
  -2  14   4       14.43       17.69      0.37 o 
  -1  14   4      129.48      131.54      1.01 o 
   0  14   4     1701.08     1780.43      6.68 o 
   1  14   4       67.18       70.26      0.74 o 
   2  14   4      207.21      208.27      1.23 o 
   3  14   4        0.02        0.81      0.22 o 
   4  14   4      136.73      136.96      1.16 o 
   5  14   4       59.35       50.10      2.10 o 
  -4  15   4       22.42       20.13      0.54 o 
  -3  15   4        3.61        3.28      0.21 o 
  -2  15   4       63.67       60.17      0.74 o 
  -1  15   4      125.51      123.11      0.95 o 
   0  15   4      947.00      944.53      4.26 o 
   1  15   4      200.40      206.31      1.27 o 
   2  15   4       46.07       41.08      0.56 o 
   3  15   4       12.95       12.88      0.33 o 
   4  15   4        2.24        2.07      0.15 o 
  -4  16   4       45.36       44.69      1.15 o 
  -3  16   4      326.38      332.23      2.52 o 
  -2  16   4      869.82      846.13      5.53 o 
  -1  16   4      266.32      276.03      1.54 o 
   0  16   4       72.28       71.54      0.65 o 
   1  16   4      144.16      151.65      1.12 o 
   2  16   4       22.18       25.10      0.43 o 
   3  16   4      243.35      239.35      2.41 o 
  -3  17   4      281.71      267.80      1.94 o 
  -2  17   4       64.43       64.91      0.77 o 
  -1  17   4       54.14       54.32      0.67 o 
   0  17   4        9.68        7.73      0.23 o 
   1  17   4        1.48        1.90      0.15 o 
   2  17   4       18.35       18.79      0.39 o 
   3  17   4      250.87      243.78      3.65 o 
  -2  18   4       17.88       20.01      0.50 o 
  -1  18   4      205.95      199.41      2.31 o 
   0  18   4      299.27      293.37      1.96 o 
   1  18   4      263.14      256.21      4.07 o 
   2  18   4        0.06        0.14      0.11 o 
  -7   0   5      224.50      267.35      3.13 o 
  -5   0   5        4.73        3.98      0.33 o 
  -3   0   5      693.36      626.16      8.35 o 
  -1   0   5      441.62      471.33      5.03 o 
   1   0   5      906.57      795.78      5.80 o 
   3   0   5     1556.53     1585.48     10.03 o 
   5   0   5       38.65       34.01      0.74 o 
   7   0   5       72.41       61.00      6.28 o 
  -7   1   5        4.32        3.82      0.41 o 
  -6   1   5       70.46       66.61      0.88 o 
  -5   1   5      362.30      325.65      3.90 o 
  -4   1   5       37.50       24.78      1.00 o 
  -3   1   5     2662.63     2887.75     23.62 o 
  -2   1   5       30.53       30.44      0.61 o 
  -1   1   5     2672.46     2646.55     13.38 o 
   0   1   5        2.75        9.08      0.30 o 
   1   1   5      899.07      946.64      5.32 o 
   2   1   5     1138.47     1135.41      6.53 o 
   3   1   5     3283.35     3508.20     24.09 o 
   4   1   5      374.54      403.21      2.90 o 
   5   1   5      175.92      180.19      1.33 o 
   6   1   5      267.50      249.67      2.11 o 
   7   1   5      277.93      307.39      3.93 o 
  -7   2   5        1.46        2.53      0.38 o 
  -6   2   5        1.68        1.53      0.22 o 
  -5   2   5      268.29      277.28      3.07 o 
  -4   2   5      530.26      554.51      5.04 o 
  -3   2   5      294.73      252.41      1.96 o 
  -2   2   5     2227.13     2215.25      9.11 o 
  -1   2   5     3686.67     3498.76     12.11 o 
   0   2   5       24.90       15.40      0.35 o 
   1   2   5     1623.32     1603.29      6.25 o 
   2   2   5      362.03      436.20      4.01 o 
   3   2   5        0.96        3.00      0.22 o 
   4   2   5      135.98      137.36      1.19 o 
   5   2   5      370.06      353.17      2.40 o 
   6   2   5      119.48      111.13      1.51 o 
   7   2   5        3.78        3.16      0.32 o 
  -7   3   5       55.74       54.20      1.29 o 
  -6   3   5      263.86      227.91      1.55 o 
  -5   3   5       49.30       54.94      0.77 o 
  -4   3   5      861.69      860.29      8.96 o 
  -3   3   5      163.29      182.36      1.48 o 
  -2   3   5     1848.89     1963.47     12.11 o 
  -1   3   5        4.46        4.76      0.22 o 
   0   3   5      277.01      256.87      1.41 o 
   1   3   5      437.90      456.42      2.47 o 
   2   3   5      235.42      224.61      1.70 o 
   3   3   5      441.17      462.00      2.38 o 
   4   3   5        5.89        8.22      0.31 o 
   5   3   5      579.13      559.37      3.27 o 
   6   3   5      183.45      208.31      2.38 o 
   7   3   5       12.04       10.75      0.49 o 
  -7   4   5        4.10        3.69      0.40 o 
  -6   4   5      510.67      492.40      2.45 o 
  -5   4   5      506.41      496.64      2.35 o 
  -4   4   5     2196.89     2178.98     17.59 o 
  -3   4   5       18.26       20.77      0.51 o 
  -2   4   5      320.53      250.17      2.21 o 
  -1   4   5     2473.52     2561.71     10.25 o 
   0   4   5     5772.16     5744.85     22.93 o 
   1   4   5      114.35       93.94      1.22 o 
   2   4   5       39.70       23.21      0.65 o 
   3   4   5     1209.73     1190.04      4.14 o 
   4   4   5     5312.71     5107.98     20.62 o 
   5   4   5      291.84      284.36      1.71 o 
   6   4   5       12.34       14.48      0.55 o 
   7   4   5       17.07       15.68      0.99 o 
  -7   5   5        0.37        0.57      0.28 o 
  -6   5   5      288.38      268.59      1.99 o 
  -5   5   5        1.60        3.03      0.25 o 
  -4   5   5        2.22        2.68      0.18 o 
  -3   5   5        2.50        2.53      0.21 o 
  -2   5   5      327.14      325.72      2.43 o 
  -1   5   5        2.42        4.41      0.23 o 
   0   5   5     3080.42     3308.99     13.24 o 
   1   5   5      131.12      112.77      1.27 o 
   2   5   5       76.67      108.98      0.96 o 
   3   5   5       18.33       22.27      0.53 o 
   4   5   5      546.52      567.77      3.52 o 
   5   5   5     1058.34     1026.37      5.45 o 
   6   5   5       74.83       80.11      1.35 o 
   7   5   5      154.48      142.47      2.00 o 
  -7   6   5      497.67      535.45      4.65 o 
  -6   6   5       31.19       33.27      0.79 o 
  -5   6   5       42.23       45.38      0.75 o 
  -4   6   5       13.49       11.50      0.31 o 
  -3   6   5      156.37      138.39      1.33 o 
  -2   6   5     1565.55     1616.20      6.06 o 
  -1   6   5    17992.82    19396.04     73.03 o 
   0   6   5       92.47      114.68      1.24 o 
   1   6   5     2683.89     2613.09     14.15 o 
   2   6   5      223.85      249.18      1.32 o 
   3   6   5        2.27        4.47      0.30 o 
   4   6   5      167.79      173.60      1.22 o 
   5   6   5     1166.58     1132.78      4.75 o 
   6   6   5       74.52       64.99      0.97 o 
  -7   7   5      317.45      333.65      6.97 o 
  -6   7   5        6.91        6.74      0.45 o 
  -5   7   5      383.03      388.36      2.23 o 
  -4   7   5       46.48       41.65      0.59 o 
  -3   7   5      147.23      144.18      2.35 o 
  -2   7   5        8.98        7.90      0.32 o 
  -1   7   5     6434.93     6590.40     33.09 o 
   0   7   5     1605.13     1697.07      4.62 o 
   1   7   5     1536.19     1511.59      8.11 o 
   2   7   5      134.39      141.66      1.16 o 
   3   7   5      132.77      125.67      0.99 o 
   4   7   5      122.17      124.07      1.04 o 
   5   7   5      164.79      155.16      1.29 o 
   6   7   5       12.08       10.79      0.43 o 
  -7   8   5      854.31      864.91      4.04 o 
  -6   8   5       11.62       11.79      0.48 o 
  -5   8   5       85.87       89.05      1.03 o 
  -4   8   5      726.53      721.05      4.25 o 
  -3   8   5     2465.64     2481.58     12.21 o 
  -2   8   5       60.57       50.62      1.06 o 
  -1   8   5     1237.84     1282.70      8.21 o 
   0   8   5      203.86      217.42      1.28 o 
   1   8   5      720.06      723.08      3.69 o 
   2   8   5     1173.36     1232.46      4.85 o 
   3   8   5      531.65      520.53      3.28 o 
   4   8   5       48.76       47.52      0.70 o 
   5   8   5       95.74       97.62      0.90 o 
   6   8   5        3.09        2.51      0.21 o 
  -6   9   5      818.31      804.75      6.22 o 
  -5   9   5       75.61       82.36      0.97 o 
  -4   9   5      117.08      121.40      1.11 o 
  -3   9   5       93.32       92.25      0.87 o 
  -2   9   5      507.51      480.75      2.36 o 
  -1   9   5       34.28       29.58      0.50 o 
   0   9   5        5.82        5.51      0.24 o 
   1   9   5       25.75       28.55      0.49 o 
   2   9   5      182.46      168.47      1.10 o 
   3   9   5      166.98      172.69      1.20 o 
   4   9   5       11.38       12.14      0.37 o 
   5   9   5      519.09      505.00      3.31 o 
   6   9   5       42.41       39.40      0.79 o 
  -6  10   5       34.48       28.92      0.66 o 
  -5  10   5        3.72        3.37      0.23 o 
  -4  10   5     1203.60     1194.77      5.66 o 
  -3  10   5      533.32      533.63      2.03 o 
  -2  10   5      990.94      934.65      3.55 o 
  -1  10   5      451.21      431.37      2.55 o 
   0  10   5      297.04      292.27      2.16 o 
   1  10   5      549.14      561.31      3.38 o 
   2  10   5      127.95      124.68      0.89 o 
   3  10   5       25.35       26.71      0.53 o 
   4  10   5      417.05      422.89      2.48 o 
   5  10   5       54.54       56.82      0.79 o 
   6  10   5      189.95      186.56      5.62 o 
  -6  11   5        1.44        1.48      0.28 o 
  -5  11   5      127.01      133.90      1.24 o 
  -4  11   5       37.84       30.85      0.59 o 
  -3  11   5       10.78       10.30      0.36 o 
  -2  11   5      770.02      718.02      3.29 o 
  -1  11   5       51.99       54.84      0.55 o 
   0  11   5      124.97      150.62      1.00 o 
   1  11   5        4.60        4.39      0.20 o 
   2  11   5      668.09      620.68      2.24 o 
   3  11   5      299.18      300.96      1.81 o 
   4  11   5      280.51      279.37      1.48 o 
   5  11   5       98.80      104.87      0.92 o 
  -6  12   5      140.81      128.73      2.65 o 
  -5  12   5       10.61       17.18      0.42 o 
  -4  12   5       26.09       26.55      0.50 o 
  -3  12   5        3.81        3.82      0.31 o 
  -2  12   5       20.36       19.29      0.39 o 
  -1  12   5      184.95      186.30      1.07 o 
   0  12   5     1528.99     1563.83      6.25 o 
   1  12   5      223.06      214.78      1.20 o 
   2  12   5        3.99        4.66      0.23 o 
   3  12   5       26.86       31.11      0.55 o 
   4  12   5      358.56      370.59      1.83 o 
   5  12   5       43.02       46.87      0.64 o 
  -5  13   5      103.96      104.17      1.29 o 
  -4  13   5       54.57       52.51      0.63 o 
  -3  13   5       14.95       13.54      0.38 o 
  -2  13   5        8.13       10.38      0.30 o 
  -1  13   5        9.14       12.05      0.32 o 
   0  13   5       78.24       82.77      0.81 o 
   1  13   5      134.14      126.17      1.00 o 
   2  13   5       63.07       65.90      0.74 o 
   3  13   5      141.67      142.07      1.10 o 
   4  13   5       52.08       51.08      0.58 o 
   5  13   5      137.03      128.37      1.96 o 
  -5  14   5       14.02       11.51      0.49 o 
  -4  14   5       26.62       28.34      0.50 o 
  -3  14   5      468.49      483.44      2.21 o 
  -2  14   5        6.01        6.45      0.25 o 
  -1  14   5      595.50      628.17      3.04 o 
   0  14   5      450.34      463.23      2.62 o 
   1  14   5      726.96      750.17      4.18 o 
   2  14   5        0.47        1.13      0.15 o 
   3  14   5        2.22        2.98      0.21 o 
   4  14   5       87.96       83.97      0.95 o 
  -4  15   5        7.67        6.41      0.27 o 
  -3  15   5        5.98        8.40      0.32 o 
  -2  15   5       13.84       14.80      0.36 o 
  -1  15   5      214.90      229.12      1.51 o 
   0  15   5       62.74       60.52      0.68 o 
   1  15   5      666.54      648.22      3.52 o 
   2  15   5       14.05       12.38      0.32 o 
   3  15   5       19.12       17.47      0.36 o 
   4  15   5       16.17       15.22      0.38 o 
  -4  16   5      463.64      466.91      3.84 o 
  -3  16   5      176.14      184.89      2.13 o 
  -2  16   5      559.04      545.42      4.61 o 
  -1  16   5      117.86      116.42      0.97 o 
   0  16   5       39.82       36.40      0.48 o 
   1  16   5       21.62       22.94      0.42 o 
   2  16   5      371.22      381.96      2.32 o 
   3  16   5      142.15      144.66      1.50 o 
  -3  17   5       17.66       17.50      0.37 o 
  -2  17   5        4.50        4.69      0.23 o 
  -1  17   5       22.13       19.34      0.39 o 
   0  17   5      226.58      230.13      2.11 o 
   1  17   5       96.44       92.60      0.85 o 
   2  17   5        3.94        4.40      0.20 o 
  -2  18   5      399.03      404.13      6.30 o 
  -1  18   5       12.85       10.28      0.33 o 
   0  18   5      420.49      413.36      3.94 o 
   1  18   5      188.24      189.74      1.83 o 
  -6   0   6     1632.13     1522.35      7.09 o 
  -4   0   6     1244.74     1262.83      8.47 o 
  -2   0   6     4607.89     4630.57     42.67 o 
   0   0   6      312.67      266.40      2.60 o 
   2   0   6     1109.27     1081.51      6.78 o 
   4   0   6      362.12      375.72      2.91 o 
   6   0   6       21.09       25.34      0.84 o 
  -7   1   6       92.55       97.63      1.64 o 
  -6   1   6       53.90       52.45      0.85 o 
  -5   1   6      297.32      309.63      2.83 o 
  -4   1   6      143.08      114.40      1.74 o 
  -3   1   6      342.04      392.33      4.10 o 
  -2   1   6      146.70      199.71      1.68 o 
  -1   1   6      971.12      959.74      3.88 o 
   0   1   6      735.67      693.15      3.07 o 
   1   1   6      768.24      824.94      4.81 o 
   2   1   6      995.92     1251.03      5.81 o 
   3   1   6      444.54      452.46      3.07 o 
   4   1   6      174.16      156.62      1.18 o 
   5   1   6       13.95       13.15      0.39 o 
   6   1   6      168.13      190.13      1.91 o 
   7   1   6        0.09        0.26      0.25 o 
  -7   2   6       19.10       25.96      0.78 o 
  -6   2   6      143.41      148.50      1.29 o 
  -5   2   6       61.41       78.63      0.94 o 
  -4   2   6      167.28      186.02      1.92 o 
  -3   2   6     1613.21     1617.42     14.04 o 
  -2   2   6      982.20     1142.19      6.56 o 
  -1   2   6       26.11       42.80      0.66 o 
   0   2   6      344.39      431.59      2.13 o 
   1   2   6     6667.06     6868.89     36.39 o 
   2   2   6      933.25      907.42      6.05 o 
   3   2   6      616.69      614.82      4.76 o 
   4   2   6      595.23      604.63      4.01 o 
   5   2   6        2.44        5.76      0.28 o 
   6   2   6      251.73      257.66      2.94 o 
   7   2   6       39.63       38.12      1.07 o 
  -7   3   6      312.66      317.84      3.19 o 
  -6   3   6      525.65      509.75      2.50 o 
  -5   3   6      799.81      772.71      3.33 o 
  -4   3   6      187.19      198.08      1.79 o 
  -3   3   6     1690.72     1719.70     12.32 o 
  -2   3   6     1532.46     1629.46     12.96 o 
  -1   3   6     1217.97     1265.92      5.73 o 
   0   3   6      545.69      563.74      2.69 o 
   1   3   6       16.08       28.43      0.65 o 
   2   3   6      142.81      134.17      1.09 o 
   3   3   6       28.78       25.51      0.53 o 
   4   3   6        7.43        5.83      0.23 o 
   5   3   6       64.23       50.70      0.80 o 
   6   3   6        2.10        0.82      0.23 o 
   7   3   6       53.64       52.52      1.17 o 
  -7   4   6       92.29      103.04      2.02 o 
  -6   4   6       14.79       15.27      0.62 o 
  -5   4   6        5.68        6.01      0.32 o 
  -4   4   6      195.29      193.39      1.29 o 
  -3   4   6     2058.40     2029.94     10.09 o 
  -2   4   6       19.48       13.54      0.42 o 
  -1   4   6      542.99      523.31      2.62 o 
   0   4   6       21.53       18.23      0.43 o 
   1   4   6       41.18       22.32      0.53 o 
   2   4   6       21.65       22.92      0.46 o 
   3   4   6        5.23        6.55      0.31 o 
   4   4   6     1599.55     1526.27      4.80 o 
   5   4   6     2834.53     2705.52     13.56 o 
   6   4   6       85.98       80.89      1.09 o 
  -7   5   6       63.16       69.26      1.32 o 
  -6   5   6      214.52      219.13      2.12 o 
  -5   5   6     1007.89      974.43      6.52 o 
  -4   5   6      189.51      199.00      1.24 o 
  -3   5   6     1029.93     1023.66      7.01 o 
  -2   5   6      311.68      295.21      2.23 o 
  -1   5   6      361.11      360.33      2.02 o 
   0   5   6       20.34       19.38      0.48 o 
   1   5   6       52.49       63.83      0.80 o 
   2   5   6        0.07        0.34      0.12 o 
   3   5   6       58.53       45.32      0.79 o 
   4   5   6        3.34        4.62      0.34 o 
   5   5   6        5.69        3.45      0.28 o 
   6   5   6        2.53        5.58      0.32 o 
  -7   6   6        0.60        1.04      0.26 o 
  -6   6   6      176.94      184.30      1.91 o 
  -5   6   6        0.19        1.00      0.22 o 
  -4   6   6        1.86        4.28      0.22 o 
  -3   6   6      136.86      148.06      1.40 o 
  -2   6   6      169.74      157.93      1.21 o 
  -1   6   6     1957.04     1997.60     10.70 o 
   0   6   6     2703.50     2811.12     14.19 o 
   1   6   6      250.44      242.89      1.73 o 
   2   6   6     1224.60     1159.33      5.28 o 
   3   6   6     1855.74     1849.81     12.16 o 
   4   6   6      936.05      910.52      3.99 o 
   5   6   6        6.35        4.46      0.26 o 
   6   6   6      253.81      261.87      1.79 o 
  -7   7   6       75.81       66.80      1.17 o 
  -6   7   6      196.94      206.18      1.91 o 
  -5   7   6       93.23       86.47      1.06 o 
  -4   7   6      464.04      428.66      1.95 o 
  -3   7   6      880.24      937.40      4.25 o 
  -2   7   6     2409.56     2419.11     13.43 o 
  -1   7   6       70.30       75.59      0.78 o 
   0   7   6     3799.85     3882.80     12.86 o 
   1   7   6       11.88       18.24      0.37 o 
   2   7   6       63.43       77.12      0.88 o 
   3   7   6       55.09       53.03      0.67 o 
   4   7   6     1167.97     1192.23      5.13 o 
   5   7   6       64.92       64.88      0.81 o 
   6   7   6       70.53       71.29      0.96 o 
  -6   8   6       21.82       20.78      0.65 o 
  -5   8   6       39.85       46.24      0.80 o 
  -4   8   6     2421.81     2364.93      8.79 o 
  -3   8   6     1153.09     1135.13      4.75 o 
  -2   8   6     3373.22     3268.32     16.98 o 
  -1   8   6        1.16        3.87      0.20 o 
   0   8   6      349.17      371.62      2.69 o 
   1   8   6      395.48      363.33      1.92 o 
   2   8   6     2116.91     2095.95      8.23 o 
   3   8   6       92.95      110.36      0.98 o 
   4   8   6      354.55      338.21      2.18 o 
   5   8   6        3.40        4.40      0.24 o 
   6   8   6       90.79       86.91      1.25 o 
  -6   9   6      322.35      314.82      2.26 o 
  -5   9   6      163.21      166.58      1.41 o 
  -4   9   6      101.23      113.01      1.10 o 
  -3   9   6      127.52      121.55      1.01 o 
  -2   9   6      155.92      169.87      1.20 o 
  -1   9   6      275.28      271.99      1.57 o 
   0   9   6       14.59       14.65      0.47 o 
   1   9   6       60.61       69.85      0.81 o 
   2   9   6       31.35       39.44      0.47 o 
   3   9   6       27.12       26.45      0.51 o 
   4   9   6      111.89      112.40      0.99 o 
   5   9   6      325.97      322.13      2.22 o 
   6   9   6      240.40      222.79      2.63 o 
  -6  10   6       14.27       15.12      0.55 o 
  -5  10   6       13.82       19.61      0.55 o 
  -4  10   6       66.36       65.79      0.84 o 
  -3  10   6      504.55      456.99      2.21 o 
  -2  10   6      113.39      112.34      0.82 o 
  -1  10   6       78.04       97.26      0.76 o 
   0  10   6        0.64        1.16      0.15 o 
   1  10   6     1945.02     1936.95      8.55 o 
   2  10   6      248.89      250.61      1.25 o 
   3  10   6     1183.85     1150.51      6.26 o 
   4  10   6        4.29        6.55      0.28 o 
   5  10   6       94.67      102.71      1.16 o 
  -6  11   6       15.50       17.85      0.58 o 
  -5  11   6      383.89      381.27      3.29 o 
  -4  11   6      214.56      230.68      1.56 o 
  -3  11   6      104.33       93.78      0.98 o 
  -2  11   6       60.78       61.23      0.68 o 
  -1  11   6      660.16      696.37      2.97 o 
   0  11   6       28.31       30.31      0.42 o 
   1  11   6       71.99       71.36      0.68 o 
   2  11   6       42.12       44.76      0.62 o 
   3  11   6      912.87      892.35      3.10 o 
   4  11   6       81.08       86.87      0.83 o 
   5  11   6        1.15        1.47      0.15 o 
  -5  12   6        0.23        0.60      0.13 o 
  -4  12   6        4.25        2.52      0.20 o 
  -3  12   6        0.83        1.55      0.19 o 
  -2  12   6      509.06      478.61      2.44 o 
  -1  12   6      488.29      480.66      1.82 o 
   0  12   6        1.21        3.20      0.18 o 
   1  12   6       80.81       78.85      0.75 o 
   2  12   6        3.05        3.68      0.21 o 
   3  12   6       57.83       59.47      0.72 o 
   4  12   6       57.02       55.57      0.63 o 
   5  12   6      234.93      220.24      2.80 o 
  -5  13   6      210.52      193.24      5.48 o 
  -4  13   6       60.81       63.50      0.69 o 
  -3  13   6      277.34      274.95      1.52 o 
  -2  13   6      125.12      140.15      1.01 o 
  -1  13   6       83.45       89.03      0.82 o 
   0  13   6        6.54       10.54      0.31 o 
   1  13   6        4.58        7.96      0.28 o 
   2  13   6       39.09       35.33      0.54 o 
   3  13   6       25.11       22.55      0.43 o 
   4  13   6       40.11       40.02      0.51 o 
   5  13   6      132.72       94.02     16.84 o 
  -5  14   6       89.21       86.72      1.57 o 
  -4  14   6       50.25       45.90      0.52 o 
  -3  14   6       87.14       86.62      0.91 o 
  -2  14   6       57.50       60.80      0.69 o 
  -1  14   6        0.95        1.75      0.17 o 
   0  14   6       15.11       15.89      0.37 o 
   1  14   6      123.22      122.59      1.02 o 
   2  14   6      725.91      727.09      4.58 o 
   3  14   6       79.10       75.06      0.67 o 
   4  14   6      574.22      589.63      5.11 o 
  -4  15   6       10.99       12.79      0.41 o 
  -3  15   6      145.14      154.19      1.73 o 
  -2  15   6      122.83      137.97      1.06 o 
  -1  15   6      147.54      154.99      1.07 o 
   0  15   6      379.74      402.37      1.85 o 
   1  15   6      225.65      228.64      1.41 o 
   2  15   6       28.19       24.27      0.43 o 
   3  15   6        0.69        1.25      0.18 o 
   4  15   6      248.55      229.62      4.49 o 
  -3  16   6      681.22      669.09      3.20 o 
  -2  16   6      275.13      277.64      2.06 o 
  -1  16   6      292.63      291.25      1.46 o 
   0  16   6       88.47       91.76      0.78 o 
   1  16   6        2.76        3.91      0.21 o 
   2  16   6      217.15      225.32      2.34 o 
   3  16   6      635.65      606.19      6.17 o 
  -3  17   6       76.01       75.54      0.85 o 
  -2  17   6        4.05        4.21      0.23 o 
  -1  17   6      389.94      397.67      3.68 o 
   0  17   6       35.97       32.63      0.47 o 
   1  17   6      244.45      236.47      2.27 o 
   2  17   6        3.07        3.36      0.18 o 
  -1  18   6       94.34       88.91      1.43 o 
   0  18   6       28.31       27.42      0.52 o 
   1  18   6      650.97      629.01      4.28 o 
  -7   0   7      120.30       95.45      3.46 o 
  -5   0   7     2923.34     2753.99     13.59 o 
  -3   0   7     2099.61     2108.05     26.13 o 
  -1   0   7     2715.07     2774.08     19.95 o 
   1   0   7     1954.47     1991.26     14.36 o 
   3   0   7      180.61      196.82      2.27 o 
   5   0   7      237.81      270.72      2.29 o 
  -7   1   7      191.68      205.61      2.65 o 
  -6   1   7      543.80      553.83      4.72 o 
  -5   1   7       82.48       86.34      1.18 o 
  -4   1   7        0.98        3.15      0.31 o 
  -3   1   7     1006.45      916.87      5.75 o 
  -2   1   7      177.75      185.60      1.94 o 
  -1   1   7        9.86       23.74      0.56 o 
   0   1   7      268.45      279.10      2.12 o 
   1   1   7      245.75      342.26      2.59 o 
   2   1   7      199.46      211.26      1.33 o 
   3   1   7      174.35      135.82      1.31 o 
   4   1   7      312.02      328.54      1.76 o 
   5   1   7       88.87       88.98      0.95 o 
   6   1   7      102.99      110.26      1.63 o 
  -7   2   7      128.23      120.33      2.05 o 
  -6   2   7      247.40      225.97      2.08 o 
  -5   2   7      147.64      148.90      1.63 o 
  -4   2   7      263.48      281.65      1.72 o 
  -3   2   7      214.35      214.40      1.71 o 
  -2   2   7      104.57       98.42      1.36 o 
  -1   2   7      681.44      800.10      6.89 o 
   0   2   7      546.85      579.56      3.55 o 
   1   2   7        7.75       20.14      0.64 o 
   2   2   7     6237.35     6424.92     21.69 o 
   3   2   7      115.03      118.79      1.17 o 
   4   2   7       59.19       48.84      0.69 o 
   5   2   7       81.32       86.69      1.07 o 
   6   2   7      223.64      245.47      2.43 o 
  -7   3   7       24.20       21.72      0.68 o 
  -6   3   7       23.58       24.18      0.76 o 
  -5   3   7       71.30       64.22      0.97 o 
  -4   3   7      420.81      441.42      2.00 o 
  -3   3   7       70.68       61.36      0.98 o 
  -2   3   7     2157.72     2140.44     15.38 o 
  -1   3   7     1690.90     1809.53      9.70 o 
   0   3   7     5123.68     5214.73     23.79 o 
   1   3   7      211.37      208.99      1.78 o 
   2   3   7      779.77      759.35      4.13 o 
   3   3   7      155.77      159.09      1.41 o 
   4   3   7      436.26      399.68      2.52 o 
   5   3   7      218.18      207.45      1.71 o 
   6   3   7       41.28       34.02      0.66 o 
  -7   4   7        8.27        7.74      0.47 o 
  -6   4   7      362.52      377.27      2.80 o 
  -5   4   7        4.59        6.17      0.36 o 
  -4   4   7       22.32       31.15      0.51 o 
  -3   4   7       78.94       77.25      1.13 o 
  -2   4   7      742.43      751.92      4.65 o 
  -1   4   7       10.14        5.79      0.32 o 
   0   4   7      556.89      567.14      4.20 o 
   1   4   7      244.49      259.48      1.79 o 
   2   4   7      965.48      872.02      6.46 o 
   3   4   7      276.24      263.60      1.94 o 
   4   4   7      316.81      314.40      2.24 o 
   5   4   7      691.72      680.73      2.70 o 
   6   4   7      120.24      135.83      1.54 o 
  -7   5   7       24.38       30.26      0.83 o 
  -6   5   7        9.61       13.61      0.79 o 
  -5   5   7      416.65      419.20      4.23 o 
  -4   5   7     1702.30     1659.10      7.84 o 
  -3   5   7     2423.26     2356.95     12.55 o 
  -2   5   7      971.86      943.71      3.74 o 
  -1   5   7       41.21       39.19      0.58 o 
   0   5   7     1482.30     1467.20      8.15 o 
   1   5   7      302.32      289.38      1.38 o 
   2   5   7      576.75      588.62      2.96 o 
   3   5   7      989.87      968.12      4.98 o 
   4   5   7      389.23      338.27      3.58 o 
   5   5   7      197.54      186.79      1.35 o 
   6   5   7       16.20       11.29      0.41 o 
  -7   6   7        5.51        4.60      0.34 o 
  -6   6   7      238.46      248.80      2.34 o 
  -5   6   7      215.73      230.37      1.96 o 
  -4   6   7      190.91      195.91      1.39 o 
  -3   6   7      682.82      689.06      4.67 o 
  -2   6   7       30.39       21.29      0.49 o 
  -1   6   7      836.17      834.19      3.74 o 
   0   6   7        0.22        0.50      0.10 o 
   1   6   7      429.87      408.30      2.49 o 
   2   6   7       93.44      105.94      1.03 o 
   3   6   7      122.64      123.29      0.95 o 
   4   6   7      418.62      400.62      2.76 o 
   5   6   7      154.45      144.83      1.15 o 
   6   6   7       40.97       29.14      0.75 o 
  -7   7   7      646.26      675.45      9.65 o 
  -6   7   7        2.83        2.11      0.26 o 
  -5   7   7      463.90      455.95      5.80 o 
  -4   7   7      318.11      325.59      1.85 o 
  -3   7   7     2692.74     2592.97     12.46 o 
  -2   7   7      807.38      838.49      4.43 o 
  -1   7   7     1515.35     1572.14      6.91 o 
   0   7   7      297.80      292.15      1.56 o 
   1   7   7      724.15      705.65      4.21 o 
   2   7   7      768.92      766.23      4.17 o 
   3   7   7      889.17      843.41      4.95 o 
   4   7   7      256.12      251.59      1.62 o 
   5   7   7      448.68      479.03      3.17 o 
   6   7   7       34.48       33.54      1.19 o 
  -6   8   7      191.98      193.15      1.69 o 
  -5   8   7       37.23       41.18      0.86 o 
  -4   8   7        5.56        7.15      0.30 o 
  -3   8   7     2481.88     2462.40      7.28 o 
  -2   8   7       67.81       71.37      0.86 o 
  -1   8   7     1044.35     1064.18      5.43 o 
   0   8   7        2.22        4.29      0.26 o 
   1   8   7      395.11      367.24      1.88 o 
   2   8   7      527.51      512.24      2.31 o 
   3   8   7     1754.34     1761.02      9.20 o 
   4   8   7      195.42      194.59      1.37 o 
   5   8   7      254.17      261.52      1.93 o 
   6   8   7      114.05      122.14      2.37 o 
  -6   9   7      427.01      461.07      4.35 o 
  -5   9   7       11.41       12.09      0.45 o 
  -4   9   7      137.80      126.59      1.20 o 
  -3   9   7      266.59      282.18      1.63 o 
  -2   9   7      482.40      516.50      2.64 o 
  -1   9   7      259.83      272.82      1.96 o 
   0   9   7       98.98      101.29      0.84 o 
   1   9   7       48.29       40.91      0.47 o 
   2   9   7      423.65      413.33      1.79 o 
   3   9   7      495.19      530.65      2.57 o 
   4   9   7        2.70        4.31      0.23 o 
   5   9   7       26.09       25.09      0.46 o 
   6   9   7      158.96      107.46     39.62 o 
  -6  10   7       63.81       55.06      0.92 o 
  -5  10   7        2.59        2.00      0.22 o 
  -4  10   7       49.58       48.48      0.71 o 
  -3  10   7        0.09        0.61      0.17 o 
  -2  10   7      629.37      685.05      2.47 o 
  -1  10   7      819.43      836.40      3.67 o 
   0  10   7      116.08      137.42      0.88 o 
   1  10   7       27.89       26.49      0.40 o 
   2  10   7     1680.87     1658.32      5.93 o 
   3  10   7        0.07        0.70      0.14 o 
   4  10   7       54.04       54.41      0.71 o 
   5  10   7       15.13       11.94      0.30 o 
  -6  11   7        2.98        1.97      0.25 o 
  -5  11   7        0.25        0.21      0.14 o 
  -4  11   7      544.57      558.19      3.51 o 
  -3  11   7        0.38        1.13      0.19 o 
  -2  11   7      142.99      138.40      1.07 o 
  -1  11   7       69.16       69.28      0.67 o 
   0  11   7     2637.82     2689.60      8.59 o 
   1  11   7      243.33      255.12      1.34 o 
   2  11   7       43.28       44.83      0.60 o 
   3  11   7       10.74       10.58      0.29 o 
   4  11   7       14.34       17.39      0.39 o 
   5  11   7        0.75        0.60      0.16 o 
  -5  12   7       58.28       56.09      0.77 o 
  -4  12   7        0.01        0.97      0.30 o 
  -3  12   7       18.55       20.79      0.51 o 
  -2  12   7        7.11        8.12      0.26 o 
  -1  12   7      817.92      796.39      3.08 o 
   0  12   7      748.58      721.48      2.51 o 
   1  12   7       28.34       33.43      0.52 o 
   2  12   7       49.58       51.25      0.65 o 
   3  12   7        1.93        2.93      0.19 o 
   4  12   7       32.77       31.56      0.50 o 
   5  12   7       23.75       22.32      0.47 o 
  -5  13   7       93.09       84.05      2.28 o 
  -4  13   7       63.84       70.25      0.70 o 
  -3  13   7     1175.14     1182.62      4.91 o 
  -2  13   7      314.69      318.43      1.53 o 
  -1  13   7       10.02       16.14      0.38 o 
   0  13   7      116.67      123.59      0.95 o 
   1  13   7        1.91        3.66      0.21 o 
   2  13   7       68.82       77.88      0.77 o 
   3  13   7      302.02      304.45      1.96 o 
   4  13   7      132.10      125.96      1.53 o 
  -4  14   7        5.08        4.07      0.19 o 
  -3  14   7      191.42      168.61      1.10 o 
  -2  14   7        1.57        1.85      0.17 o 
  -1  14   7        6.73        7.98      0.27 o 
   0  14   7      151.74      152.38      1.10 o 
   1  14   7        2.04        2.03      0.18 o 
   2  14   7       29.10       27.22      0.44 o 
   3  14   7      183.51      172.96      1.13 o 
   4  14   7       17.36       13.49      0.38 o 
  -4  15   7        4.52        5.76      0.27 o 
  -3  15   7      321.65      333.58      3.13 o 
  -2  15   7       79.22       80.54      0.76 o 
  -1  15   7      143.13      157.85      1.04 o 
   0  15   7      371.67      385.97      1.98 o 
   1  15   7       88.70      102.38      0.92 o 
   2  15   7       18.15       20.10      0.37 o 
   3  15   7      124.00      127.93      1.04 o 
  -3  16   7       53.65       52.19      0.59 o 
  -2  16   7        3.51        4.59      0.21 o 
  -1  16   7      227.16      223.01      1.34 o 
   0  16   7        0.21        0.61      0.13 o 
   1  16   7      166.12      172.11      1.67 o 
   2  16   7      321.83      312.52      1.81 o 
   3  16   7      193.15      197.14      1.64 o 
  -2  17   7      460.54      466.07      5.55 o 
  -1  17   7       28.41       27.54      0.52 o 
   0  17   7      340.34      322.08      3.92 o 
   1  17   7        2.48        2.25      0.18 o 
   2  17   7      109.40      109.64      1.24 o 
   0  18   7       65.31       53.13      0.86 o 
  -6   0   8      440.40      401.65      6.05 o 
  -4   0   8     1564.20     1558.19     16.91 o 
  -2   0   8      198.80      226.79      2.95 o 
   0   0   8        5.26        4.60      0.44 o 
   2   0   8     1193.10     1221.80      8.87 o 
   4   0   8     3249.38     3064.69     30.46 o 
   6   0   8      225.16      236.24      3.19 o 
  -7   1   8        5.13        5.04      0.48 o 
  -6   1   8       17.55       12.73      0.51 o 
  -5   1   8      531.94      541.72      4.01 o 
  -4   1   8      572.97      565.08      3.55 o 
  -3   1   8       66.88       77.19      1.10 o 
  -2   1   8      963.05      918.82      5.54 o 
  -1   1   8      365.49      355.91      2.67 o 
   0   1   8      158.10      130.24      1.54 o 
   1   1   8      966.39      919.08      5.78 o 
   2   1   8        3.87       10.00      0.30 o 
   3   1   8      659.55      587.57      3.82 o 
   4   1   8      530.20      541.49      3.70 o 
   5   1   8       62.72       59.52      0.76 o 
   6   1   8       22.10       18.95      0.67 o 
  -7   2   8       28.22       31.59      0.87 o 
  -6   2   8       43.60       43.12      0.90 o 
  -5   2   8       14.82       19.61      0.66 o 
  -4   2   8       20.17       16.01      0.35 o 
  -3   2   8      675.22      738.54      4.66 o 
  -2   2   8     1834.00     1884.79     11.83 o 
  -1   2   8     1121.11     1159.66      6.20 o 
   0   2   8      934.87      982.82      6.60 o 
   1   2   8        0.27        2.38      0.19 o 
   2   2   8       60.07       49.09      0.63 o 
   3   2   8      977.76     1013.35      5.00 o 
   4   2   8      306.80      344.71      2.47 o 
   5   2   8      141.30      117.64      1.31 o 
   6   2   8       83.08       87.87      1.29 o 
  -7   3   8       75.42       85.63      1.39 o 
  -6   3   8      146.43      142.86      1.84 o 
  -5   3   8       11.89       15.13      0.63 o 
  -4   3   8        7.22        5.59      0.23 o 
  -3   3   8      975.11      919.19      6.44 o 
  -2   3   8        3.84        5.90      0.36 o 
  -1   3   8      121.82      139.39      1.13 o 
   0   3   8        9.91       10.03      0.43 o 
   1   3   8     1707.31     1689.11      8.84 o 
   2   3   8      844.68      800.72      4.39 o 
   3   3   8      665.94      643.76      2.75 o 
   4   3   8        8.54       10.03      0.38 o 
   5   3   8      451.08      421.23      2.40 o 
   6   3   8        0.14        1.03      0.19 o 
  -7   4   8       71.32       78.34      1.26 o 
  -6   4   8       53.56       55.29      1.15 o 
  -5   4   8      534.31      515.57      3.42 o 
  -4   4   8      125.10      126.01      1.02 o 
  -3   4   8     1851.08     1779.56     14.19 o 
  -2   4   8       19.13       21.97      0.47 o 
  -1   4   8      213.40      217.76      1.30 o 
   0   4   8       95.17      125.11      0.91 o 
   1   4   8      355.68      368.64      1.75 o 
   2   4   8        0.28        3.36      0.20 o 
   3   4   8       13.64       13.57      0.35 o 
   4   4   8      362.09      359.93      1.92 o 
   5   4   8      470.66      470.98      2.34 o 
   6   4   8       35.32       28.10      0.65 o 
  -7   5   8      159.24      179.90      2.66 o 
  -6   5   8       26.95       26.67      0.86 o 
  -5   5   8      287.63      281.07      2.59 o 
  -4   5   8     1448.02     1488.69      6.03 o 
  -3   5   8     3539.08     3565.89     14.72 o 
  -2   5   8      216.75      202.98      1.41 o 
  -1   5   8       10.46        7.08      0.25 o 
   0   5   8      126.06      112.15      1.08 o 
   1   5   8     1051.35     1057.31      4.72 o 
   2   5   8     1652.79     1681.74      8.38 o 
   3   5   8      677.38      664.53      4.28 o 
   4   5   8        8.45       10.19      0.36 o 
   5   5   8      638.30      629.31      3.87 o 
   6   5   8       17.50       16.38      0.53 o 
  -7   6   8       43.19       37.52      0.84 o 
  -6   6   8      123.16      124.80      1.66 o 
  -5   6   8        8.45        5.66      0.37 o 
  -4   6   8      530.89      534.39      2.46 o 
  -3   6   8       17.15       15.67      0.35 o 
  -2   6   8        5.80       10.34      0.36 o 
  -1   6   8      207.82      195.00      1.25 o 
   0   6   8      254.57      229.26      1.35 o 
   1   6   8      168.82      171.30      1.26 o 
   2   6   8      231.43      240.78      1.65 o 
   3   6   8        0.16        0.77      0.27 o 
   4   6   8       80.89       89.32      0.98 o 
   5   6   8        8.88       12.28      0.37 o 
   6   6   8       17.33       22.72      0.77 o 
  -6   7   8       42.01       50.97      0.94 o 
  -5   7   8       11.86       14.74      0.49 o 
  -4   7   8     1709.31     1635.70      7.31 o 
  -3   7   8       17.12       15.76      0.38 o 
  -2   7   8     1733.44     1619.05      7.58 o 
  -1   7   8       39.90       43.70      0.67 o 
   0   7   8      809.46      804.66      4.94 o 
   1   7   8     1143.67     1102.54      5.69 o 
   2   7   8     2564.92     2490.65     11.60 o 
   3   7   8      116.92      118.58      1.06 o 
   4   7   8     1188.98     1183.99      7.30 o 
   5   7   8      313.87      304.76      2.58 o 
   6   7   8      117.13      134.35      1.91 o 
  -6   8   8      203.80      194.94      2.06 o 
  -5   8   8      114.59      129.23      1.45 o 
  -4   8   8       59.10       50.10      0.71 o 
  -3   8   8       96.10       95.60      0.90 o 
  -2   8   8      351.34      335.98      1.79 o 
  -1   8   8       44.12       48.58      0.66 o 
   0   8   8      119.85      135.52      1.19 o 
   1   8   8       42.85       41.81      0.49 o 
   2   8   8     1679.57     1622.96      7.18 o 
   3   8   8      177.85      188.98      1.29 o 
   4   8   8      205.88      201.74      1.40 o 
   5   8   8      221.37      219.83      1.82 o 
  -6   9   8       11.92        9.16      0.94 o 
  -5   9   8       93.05      114.41      1.32 o 
  -4   9   8        0.75        0.94      0.15 o 
  -3   9   8      287.18      270.80      1.77 o 
  -2   9   8     1091.11     1090.56      4.73 o 
  -1   9   8     1634.16     1655.34      6.57 o 
   0   9   8        1.12        2.56      0.18 o 
   1   9   8      986.94     1006.46      3.87 o 
   2   9   8      188.34      203.93      1.18 o 
   3   9   8      160.33      157.38      1.06 o 
   4   9   8      260.07      266.76      1.45 o 
   5   9   8       51.24       59.89      0.78 o 
  -6  10   8       27.67       30.68      0.62 o 
  -5  10   8       61.79       67.48      0.94 o 
  -4  10   8       25.81       20.76      0.43 o 
  -3  10   8       52.34       62.28      0.86 o 
  -2  10   8      177.79      182.27      1.19 o 
  -1  10   8     2536.89     2634.65      8.47 o 
   0  10   8      493.25      500.18      3.10 o 
   1  10   8       10.19       10.77      0.30 o 
   2  10   8        4.77        6.13      0.24 o 
   3  10   8       63.91       52.86      0.60 o 
   4  10   8        1.00        0.67      0.15 o 
   5  10   8       28.17       33.73      1.04 o 
  -5  11   8       50.28       47.44      0.71 o 
  -4  11   8       14.82       14.67      0.43 o 
  -3  11   8      433.29      444.81      2.14 o 
  -2  11   8       31.32       26.74      0.46 o 
  -1  11   8      883.55      904.60      2.56 o 
   0  11   8       83.03       78.94      0.78 o 
   1  11   8     1510.95     1529.41      8.07 o 
   2  11   8       23.58       30.85      0.50 o 
   3  11   8        7.61        6.85      0.24 o 
   4  11   8        4.05        3.50      0.20 o 
   5  11   8      135.42      132.36      3.24 o 
  -5  12   8       95.31       96.86      2.67 o 
  -4  12   8      322.08      336.65      2.15 o 
  -3  12   8      543.93      564.25      2.73 o 
  -2  12   8        0.23        0.96      0.14 o 
  -1  12   8       67.55       54.22      0.62 o 
   0  12   8      516.49      490.65      2.22 o 
   1  12   8      227.48      200.26      1.24 o 
   2  12   8        1.36        3.07      0.19 o 
   3  12   8       90.65       88.23      0.77 o 
   4  12   8        5.45        4.77      0.22 o 
  -5  13   8        0.61        1.37      0.25 o 
  -4  13   8      285.12      281.38      2.24 o 
  -3  13   8      198.50      224.20      1.33 o 
  -2  13   8      301.33      306.05      1.44 o 
  -1  13   8      235.54      244.26      1.31 o 
   0  13   8       66.63       54.02      0.66 o 
   1  13   8       17.18       20.05      0.40 o 
   2  13   8      267.15      267.03      1.40 o 
   3  13   8       63.82       67.54      0.67 o 
   4  13   8       20.92       19.05      0.43 o 
  -4  14   8      143.60      132.32      1.72 o 
  -3  14   8        6.97        7.07      0.24 o 
  -2  14   8       59.39       77.34      0.71 o 
  -1  14   8       10.34       10.44      0.30 o 
   0  14   8      478.41      478.97      2.68 o 
   1  14   8       30.26       28.57      0.50 o 
   2  14   8       35.56       30.47      0.44 o 
   3  14   8        0.76        0.88      0.14 o 
  -4  15   8      221.75      215.04      3.36 o 
  -3  15   8      323.08      331.97      1.75 o 
  -2  15   8      487.35      496.88      3.58 o 
  -1  15   8       11.63       12.41      0.31 o 
   0  15   8      353.15      372.43      2.45 o 
   1  15   8       15.04       17.50      0.41 o 
   2  15   8      610.06      623.01      4.93 o 
   3  15   8       20.56       20.21      0.40 o 
  -3  16   8        6.57        6.60      0.24 o 
  -2  16   8        0.72        0.86      0.13 o 
  -1  16   8       67.52       68.90      0.65 o 
   0  16   8       87.28       80.72      1.03 o 
   1  16   8        2.41        2.93      0.20 o 
   2  16   8      131.26      125.02      1.08 o 
  -2  17   8        0.75        0.50      0.13 o 
  -1  17   8      344.73      347.23      3.19 o 
   0  17   8       28.38       25.23      0.54 o 
   1  17   8      862.84      853.58      8.41 o 
  -7   0   9     1137.47     1148.51      9.96 o 
  -5   0   9       20.53       21.00      1.04 o 
  -3   0   9     2531.93     2405.57     26.68 o 
  -1   0   9     3359.43     3419.41     16.75 o 
   1   0   9      210.26      262.12      2.00 o 
   3   0   9      117.29      147.27      1.45 o 
   5   0   9      417.84      370.34      2.95 o 
  -7   1   9       75.80       82.49      1.87 o 
  -6   1   9       67.93       66.28      1.24 o 
  -5   1   9       53.14       44.99      0.97 o 
  -4   1   9      186.82      185.96      1.30 o 
  -3   1   9       37.07       37.81      0.83 o 
  -2   1   9      306.11      318.11      2.06 o 
  -1   1   9      313.05      316.76      1.89 o 
   0   1   9      685.35      732.66      2.85 o 
   1   1   9     1821.53     1728.00      7.77 o 
   2   1   9       12.37       11.53      0.33 o 
   3   1   9       10.85       16.97      0.37 o 
   4   1   9      473.12      452.00      2.55 o 
   5   1   9       79.06       95.77      1.04 o 
   6   1   9      122.47      121.50      3.56 o 
  -7   2   9       67.95       73.00      2.59 o 
  -6   2   9      435.88      428.40      4.01 o 
  -5   2   9       22.24       19.10      0.65 o 
  -4   2   9      785.87      771.37      4.34 o 
  -3   2   9      698.82      696.29      6.43 o 
  -2   2   9      222.80      254.78      1.87 o 
  -1   2   9      396.53      400.59      2.51 o 
   0   2   9       82.97       91.74      0.81 o 
   1   2   9      894.92      927.73      5.32 o 
   2   2   9       11.10        5.18      0.27 o 
   3   2   9      386.44      355.10      2.05 o 
   4   2   9        4.69        4.27      0.26 o 
   5   2   9       10.26        5.48      0.29 o 
   6   2   9       52.81       58.13      1.55 o 
  -7   3   9       75.48       80.44      1.70 o 
  -6   3   9      104.72       99.16      1.47 o 
  -5   3   9        3.48        3.10      0.29 o 
  -4   3   9      277.98      302.44      1.58 o 
  -3   3   9      568.20      575.34      3.08 o 
  -2   3   9      423.78      389.38      2.40 o 
  -1   3   9      601.11      579.36      3.93 o 
   0   3   9      398.17      398.22      2.14 o 
   1   3   9       24.21       30.43      0.49 o 
   2   3   9     1429.28     1434.32      6.84 o 
   3   3   9      737.94      713.17      2.82 o 
   4   3   9      106.48       93.43      1.03 o 
   5   3   9       23.69       36.02      0.65 o 
   6   3   9      336.46      368.08      4.15 o 
  -7   4   9        3.11        3.40      0.59 o 
  -6   4   9      324.19      323.84      2.89 o 
  -5   4   9      274.60      288.81      2.23 o 
  -4   4   9     2753.65     2698.05     13.63 o 
  -3   4   9      228.04      232.25      1.20 o 
  -2   4   9     1009.33      963.68      6.25 o 
  -1   4   9       52.73       51.15      0.63 o 
   0   4   9      397.17      372.48      2.67 o 
   1   4   9      318.51      331.36      1.71 o 
   2   4   9      746.11      670.76      3.39 o 
   3   4   9       87.37       78.74      0.81 o 
   4   4   9      175.20      173.52      1.29 o 
   5   4   9       21.41       21.00      0.52 o 
   6   4   9       34.96       42.60      1.05 o 
  -7   5   9       72.42       67.58      1.99 o 
  -6   5   9      137.77      143.31      1.56 o 
  -5   5   9      266.79      259.21      2.10 o 
  -4   5   9     1005.05     1008.24      3.96 o 
  -3   5   9     2233.41     2244.20     10.48 o 
  -2   5   9      333.43      315.76      1.99 o 
  -1   5   9      191.29      180.73      1.17 o 
   0   5   9      137.41      134.11      1.01 o 
   1   5   9     2988.96     2876.55     15.59 o 
   2   5   9     1852.26     1838.73      9.51 o 
   3   5   9      419.24      446.35      2.00 o 
   4   5   9      219.87      213.43      1.54 o 
   5   5   9        7.50        6.05      0.28 o 
   6   5   9      455.49      470.06      3.86 o 
  -6   6   9      337.79      329.56      2.96 o 
  -5   6   9      369.63      378.03      2.38 o 
  -4   6   9       65.96       66.83      0.87 o 
  -3   6   9      680.50      684.96      2.99 o 
  -2   6   9      113.63      108.93      0.85 o 
  -1   6   9       27.95       27.77      0.49 o 
   0   6   9        7.88       11.64      0.37 o 
   1   6   9     1041.40     1092.16      6.13 o 
   2   6   9       67.54       77.51      0.70 o 
   3   6   9      190.96      189.23      1.31 o 
   4   6   9       49.93       56.95      0.78 o 
   5   6   9       84.64       84.83      0.90 o 
   6   6   9        2.22        3.17      0.44 o 
  -6   7   9      179.99      180.73      2.05 o 
  -5   7   9       20.45       20.96      0.56 o 
  -4   7   9       48.96       51.51      0.78 o 
  -3   7   9      765.28      729.44      3.62 o 
  -2   7   9       22.05       24.01      0.42 o 
  -1   7   9      265.55      284.49      1.73 o 
   0   7   9        5.14        8.20      0.24 o 
   1   7   9     2033.32     2032.74      9.24 o 
   2   7   9       22.25       20.22      0.36 o 
   3   7   9     1561.86     1522.01      7.09 o 
   4   7   9      217.92      213.95      1.38 o 
   5   7   9      326.11      337.31      2.26 o 
  -6   8   9       41.06       38.45      0.71 o 
  -5   8   9      272.06      262.02      2.62 o 
  -4   8   9      278.55      292.12      1.81 o 
  -3   8   9       40.04       49.90      0.72 o 
  -2   8   9      504.41      501.46      1.87 o 
  -1   8   9     1808.32     1856.89      7.63 o 
   0   8   9       26.13       26.25      0.40 o 
   1   8   9      145.21      147.12      0.96 o 
   2   8   9       51.70       49.72      0.58 o 
   3   8   9     1021.42     1026.85      4.70 o 
   4   8   9      396.74      404.48      1.99 o 
   5   8   9        3.73        2.33      0.19 o 
  -6   9   9       24.20       19.48      0.57 o 
  -5   9   9       42.97       42.30      0.71 o 
  -4   9   9       13.63        9.85      0.36 o 
  -3   9   9       90.06       81.85      0.92 o 
  -2   9   9      801.14      759.60      3.28 o 
  -1   9   9      389.38      396.52      1.78 o 
   0   9   9      138.53      124.77      0.89 o 
   1   9   9      172.97      164.24      1.05 o 
   2   9   9       19.26       20.27      0.37 o 
   3   9   9      211.58      239.21      1.37 o 
   4   9   9      157.49      163.43      1.14 o 
   5   9   9        4.51        5.47      0.26 o 
  -6  10   9      160.13      155.07     10.68 o 
  -5  10   9        8.93        9.83      0.37 o 
  -4  10   9      594.14      607.21      3.67 o 
  -3  10   9        2.54        1.40      0.19 o 
  -2  10   9      355.35      381.18      1.63 o 
  -1  10   9       17.51       22.12      0.39 o 
   0  10   9       86.52      116.91      0.95 o 
   1  10   9      120.39      117.62      0.97 o 
   2  10   9      174.97      178.61      1.09 o 
   3  10   9      292.34      288.00      1.44 o 
   4  10   9      476.92      495.57      3.39 o 
   5  10   9       47.92       42.08      1.01 o 
  -5  11   9       37.08       38.24      0.66 o 
  -4  11   9      438.34      417.95      4.01 o 
  -3  11   9      536.34      519.13      2.61 o 
  -2  11   9       46.12       42.17      0.53 o 
  -1  11   9      262.73      251.22      1.38 o 
   0  11   9      118.41      130.70      1.05 o 
   1  11   9      282.29      278.89      1.48 o 
   2  11   9      813.05      799.33      3.48 o 
   3  11   9      101.68       88.52      0.80 o 
   4  11   9       36.71       42.03      0.56 o 
  -5  12   9       25.10       23.24      0.68 o 
  -4  12   9      476.82      493.52      3.89 o 
  -3  12   9      262.61      273.05      1.44 o 
  -2  12   9      279.20      299.64      1.70 o 
  -1  12   9      143.67      148.74      1.05 o 
   0  12   9       22.40       34.63      0.52 o 
   1  12   9       11.43       10.01      0.31 o 
   2  12   9      436.64      471.01      2.63 o 
   3  12   9        6.79        7.55      0.26 o 
   4  12   9       31.30       25.90      0.47 o 
  -4  13   9       21.07       21.68      0.42 o 
  -3  13   9       68.87       64.88      0.71 o 
  -2  13   9        0.52        0.65      0.14 o 
  -1  13   9       46.84       53.30      0.64 o 
   0  13   9      196.20      207.49      1.27 o 
   1  13   9      203.01      207.12      1.45 o 
   2  13   9       73.88       76.95      0.71 o 
   3  13   9      223.65      213.85      2.43 o 
   4  13   9        1.03        1.08      0.16 o 
  -4  14   9       22.36       21.89      0.51 o 
  -3  14   9      143.64      177.19      1.84 o 
  -2  14   9      218.88      202.30      1.22 o 
  -1  14   9      144.99      150.30      1.04 o 
   0  14   9       17.37       19.10      0.42 o 
   1  14   9      445.04      449.90      2.95 o 
   2  14   9      102.63      101.25      0.83 o 
   3  14   9       39.94       44.43      0.60 o 
  -3  15   9      272.44      274.87      1.56 o 
  -2  15   9      332.47      324.82      3.57 o 
  -1  15   9        5.48        5.39      0.21 o 
   0  15   9       31.85       31.60      0.53 o 
   1  15   9      382.91      407.94      4.45 o 
   2  15   9      184.17      195.87      1.59 o 
  -2  16   9      270.03      253.32      3.45 o 
  -1  16   9      313.98      300.56      1.68 o 
   0  16   9       26.32       27.93      0.55 o 
   1  16   9       30.21       30.21      0.53 o 
   2  16   9        1.76        0.97      0.19 o 
  -1  17   9       15.77       12.32      0.63 o 
   0  17   9       75.89       70.03      1.15 o 
  -6   0  10      321.39      332.06      4.44 o 
  -4   0  10        9.47       10.84      0.47 o 
  -2   0  10     3498.77     3410.97     20.95 o 
   0   0  10     1765.93     1745.51     13.32 o 
   2   0  10      578.41      510.65      3.76 o 
   4   0  10     1598.00     1457.19     15.33 o 
   6   0  10       23.91       26.16      1.68 o 
  -7   1  10        3.33        2.90      0.38 o 
  -6   1  10       14.61       19.68      0.97 o 
  -5   1  10        9.81       14.47      0.52 o 
  -4   1  10      227.10      231.30      1.51 o 
  -3   1  10       52.76       55.81      0.61 o 
  -2   1  10        0.92        1.85      0.19 o 
  -1   1  10      183.07      200.79      1.36 o 
   0   1  10       34.22       36.55      0.57 o 
   1   1  10      148.58      156.21      1.22 o 
   2   1  10      464.60      464.97      2.26 o 
   3   1  10      238.80      250.18      1.74 o 
   4   1  10      136.70      116.29      1.17 o 
   5   1  10       25.58       29.44      0.57 o 
   6   1  10      185.09      185.77      6.07 o 
  -7   2  10        2.94        4.65      0.44 o 
  -6   2  10      104.78      111.99      1.79 o 
  -5   2  10      406.09      408.65      4.28 o 
  -4   2  10      469.95      455.35      2.35 o 
  -3   2  10      636.07      624.66      3.36 o 
  -2   2  10      390.84      410.64      2.32 o 
  -1   2  10        1.98        3.40      0.27 o 
   0   2  10        1.47        3.27      0.27 o 
   1   2  10      441.03      395.09      2.36 o 
   2   2  10     1351.33     1391.54      5.99 o 
   3   2  10      330.62      343.20      2.42 o 
   4   2  10        4.20        8.71      0.34 o 
   5   2  10        1.75        3.10      0.21 o 
   6   2  10       14.72        9.36      0.51 o 
  -6   3  10      138.03      152.40      1.65 o 
  -5   3  10      734.72      704.87      3.31 o 
  -4   3  10      250.91      242.88      1.57 o 
  -3   3  10        1.25        3.88      0.27 o 
  -2   3  10      110.81       99.36      1.09 o 
  -1   3  10        3.19        2.35      0.22 o 
   0   3  10       56.87       51.85      0.68 o 
   1   3  10      620.57      614.57      3.93 o 
   2   3  10       25.04       29.39      0.48 o 
   3   3  10       40.08       37.55      0.58 o 
   4   3  10      607.38      602.42      3.26 o 
   5   3  10      103.10      101.90      1.01 o 
   6   3  10       10.83       15.91      0.51 o 
  -6   4  10       13.56       12.22      0.42 o 
  -5   4  10      275.54      272.00      2.48 o 
  -4   4  10      247.25      247.41      1.52 o 
  -3   4  10     5514.05     5376.93     21.84 o 
  -2   4  10       58.70       62.54      0.72 o 
  -1   4  10      212.22      231.28      1.52 o 
   0   4  10       13.64       19.92      0.68 o 
   1   4  10     1334.46     1271.26      4.75 o 
   2   4  10       66.48       66.80      0.67 o 
   3   4  10      216.66      206.88      1.34 o 
   4   4  10       75.57       79.90      0.86 o 
   5   4  10      115.52      123.27      1.08 o 
   6   4  10       41.04       47.29      1.47 o 
  -6   5  10      148.43      156.93      1.49 o 
  -5   5  10      243.43      228.17      2.17 o 
  -4   5  10       56.24       64.81      0.80 o 
  -3   5  10       91.33       88.70      0.78 o 
  -2   5  10      127.53      134.78      0.90 o 
  -1   5  10       11.24       12.05      0.35 o 
   0   5  10       55.84       67.83      0.89 o 
   1   5  10      879.42      901.16      4.44 o 
   2   5  10     2495.74     2537.05      9.40 o 
   3   5  10      157.72      154.81      1.39 o 
   4   5  10       45.06       47.90      0.68 o 
   5   5  10      195.74      200.51      1.41 o 
  -6   6  10      195.34      220.97      1.76 o 
  -5   6  10       14.51       17.19      0.60 o 
  -4   6  10      691.62      675.58      2.66 o 
  -3   6  10        6.25        4.59      0.23 o 
  -2   6  10      185.54      185.61      1.07 o 
  -1   6  10      320.43      309.11      1.28 o 
   0   6  10      196.50      223.24      1.29 o 
   1   6  10      511.44      488.35      2.48 o 
   2   6  10     1575.53     1569.64      6.85 o 
   3   6  10      142.04      137.89      1.15 o 
   4   6  10        2.82        4.26      0.22 o 
   5   6  10       97.95      103.32      1.00 o 
  -6   7  10      188.38      196.32      1.74 o 
  -5   7  10       14.50       16.94      0.55 o 
  -4   7  10        0.90        1.04      0.24 o 
  -3   7  10        5.97        5.64      0.26 o 
  -2   7  10      195.71      190.58      1.08 o 
  -1   7  10       91.68       98.62      0.72 o 
   0   7  10      110.58      118.52      0.83 o 
   1   7  10      279.57      299.00      1.69 o 
   2   7  10      903.86      850.87      3.70 o 
   3   7  10       13.87       17.36      0.43 o 
   4   7  10      122.69      130.43      1.03 o 
   5   7  10       73.49       61.02      1.01 o 
  -6   8  10      203.75      205.13      2.37 o 
  -5   8  10      115.65      115.45      1.38 o 
  -4   8  10      553.41      555.01      3.57 o 
  -3   8  10      324.61      350.87      1.69 o 
  -2   8  10      165.96      163.37      1.02 o 
  -1   8  10      470.75      465.56      2.27 o 
   0   8  10     2456.25     2462.29     11.79 o 
   1   8  10      112.88      120.59      0.95 o 
   2   8  10        4.35        6.55      0.24 o 
   3   8  10      386.29      395.70      1.83 o 
   4   8  10      289.90      300.95      1.61 o 
   5   8  10      128.77      121.60      1.29 o 
  -6   9  10        5.94        6.58      0.47 o 
  -5   9  10      147.79      146.39      1.35 o 
  -4   9  10      134.31      142.88      1.31 o 
  -3   9  10       44.31       43.25      0.60 o 
  -2   9  10       13.81       19.99      0.36 o 
  -1   9  10      956.99      887.03      3.35 o 
   0   9  10      247.21      219.03      1.27 o 
   1   9  10      103.86      100.06      0.90 o 
   2   9  10        0.68        1.57      0.15 o 
   3   9  10       25.63       30.59      0.52 o 
   4   9  10        3.66        5.36      0.20 o 
   5   9  10        1.71        0.82      0.26 o 
  -5  10  10       14.27       16.52      0.44 o 
  -4  10  10       24.92       28.86      0.54 o 
  -3  10  10     1418.21     1395.63      5.34 o 
  -2  10  10       40.72       42.86      0.53 o 
  -1  10  10       57.80       78.13      0.72 o 
   0  10  10      105.28      102.98      0.90 o 
   1  10  10      443.82      462.51      2.00 o 
   2  10  10       33.84       32.03      0.47 o 
   3  10  10      529.55      527.66      3.31 o 
   4  10  10       15.20       18.43      0.39 o 
  -5  11  10       79.95       69.34      1.38 o 
  -4  11  10        4.53        5.14      0.27 o 
  -3  11  10        1.68        4.88      0.24 o 
  -2  11  10       68.51       58.92      0.60 o 
  -1  11  10      156.26      165.54      1.06 o 
   0  11  10       14.22       15.05      0.37 o 
   1  11  10       22.90       16.99      0.40 o 
   2  11  10       97.40      107.79      0.90 o 
   3  11  10       19.82       17.92      0.38 o 
   4  11  10      381.34      366.09      2.39 o 
  -5  12  10       50.12       42.26      1.54 o 
  -4  12  10      149.07      151.79      1.80 o 
  -3  12  10     1735.70     1752.37      5.85 o 
  -2  12  10       45.10       44.21      0.55 o 
  -1  12  10      157.41      136.66      0.98 o 
   0  12  10       59.42       69.13      0.75 o 
   1  12  10      397.45      414.94      2.30 o 
   2  12  10       17.38       20.00      0.40 o 
   3  12  10      345.52      363.98      3.78 o 
   4  12  10        9.87        9.68      0.35 o 
  -4  13  10       84.00       87.03      1.19 o 
  -3  13  10       35.95       33.80      0.48 o 
  -2  13  10     1091.42     1104.87      5.58 o 
  -1  13  10       29.36       31.32      0.48 o 
   0  13  10       16.81       15.52      0.39 o 
   1  13  10       17.20       19.36      0.40 o 
   2  13  10      211.20      202.88      1.44 o 
   3  13  10       62.03       63.67      0.86 o 
  -4  14  10      735.86      708.35     19.54 o 
  -3  14  10        1.17        2.93      0.22 o 
  -2  14  10        2.72        2.20      0.15 o 
  -1  14  10      462.42      449.14      2.47 o 
   0  14  10      848.67      854.46      4.80 o 
   1  14  10        6.28        8.10      0.27 o 
   2  14  10      425.06      423.13      7.21 o 
   3  14  10        0.14        0.64      0.13 o 
  -3  15  10      129.91      132.43      2.17 o 
  -2  15  10      285.41      275.16      3.69 o 
  -1  15  10       94.15       86.97      0.89 o 
   0  15  10       10.22        8.04      0.26 o 
   1  15  10       25.33       22.15      0.49 o 
   2  15  10      193.36      194.39      1.87 o 
  -2  16  10      233.04      223.74      1.89 o 
  -1  16  10      231.85      220.50      2.21 o 
   0  16  10      286.03      263.65      2.85 o 
   1  16  10      100.86       97.20      0.96 o 
  -5   0  11      127.77      128.22      2.37 o 
  -3   0  11      103.38      110.50      1.77 o 
  -1   0  11      635.55      677.18      4.73 o 
   1   0  11      721.97      739.13      4.74 o 
   3   0  11      157.64      136.66      1.94 o 
   5   0  11      567.31      548.76      3.05 o 
  -6   1  11       24.93       22.41      0.85 o 
  -5   1  11      587.62      570.69      3.45 o 
  -4   1  11      611.10      604.69      2.70 o 
  -3   1  11     1165.80     1130.91      5.21 o 
  -2   1  11      470.61      495.11      2.93 o 
  -1   1  11        0.53        1.38      0.36 o 
   0   1  11      144.42      148.79      1.19 o 
   1   1  11      229.66      226.85      1.23 o 
   2   1  11      415.25      435.80      1.76 o 
   3   1  11        7.50       10.62      0.35 o 
   4   1  11      380.41      404.54      2.66 o 
   5   1  11        2.79        1.12      0.15 o 
  -6   2  11       32.17       32.93      1.22 o 
  -5   2  11      542.61      530.85      4.70 o 
  -4   2  11      710.69      719.85      2.74 o 
  -3   2  11     1693.49     1701.32      8.05 o 
  -2   2  11        1.30        1.62      0.24 o 
  -1   2  11       44.08       35.37      0.63 o 
   0   2  11       38.62       33.54      0.61 o 
   1   2  11      283.36      264.55      1.42 o 
   2   2  11       81.31       85.20      0.78 o 
   3   2  11     1254.29     1226.21      5.14 o 
   4   2  11       74.40       85.30      0.98 o 
   5   2  11       44.39       41.05      0.63 o 
  -6   3  11        4.45        6.49      0.58 o 
  -5   3  11      258.98      270.36      2.26 o 
  -4   3  11     1037.71      991.19      5.37 o 
  -3   3  11        0.29        1.22      0.26 o 
  -2   3  11       43.38       36.85      0.47 o 
  -1   3  11       56.63       65.54      0.62 o 
   0   3  11       30.78       31.62      0.48 o 
   1   3  11      938.85      948.15      3.56 o 
   2   3  11        4.15        8.05      0.26 o 
   3   3  11      335.93      344.42      1.64 o 
   4   3  11      339.18      319.39      1.90 o 
   5   3  11        3.83        1.68      0.16 o 
  -6   4  11        5.43        8.73      0.52 o 
  -5   4  11        4.41        3.19      0.27 o 
  -4   4  11      805.02      781.43      3.29 o 
  -3   4  11      213.08      209.25      1.26 o 
  -2   4  11      238.87      231.06      1.15 o 
  -1   4  11        6.09        5.75      0.19 o 
   0   4  11     2697.74     2672.84     11.44 o 
   1   4  11       12.43       15.02      0.33 o 
   2   4  11     4643.51     4594.06     17.63 o 
   3   4  11        7.22        7.53      0.27 o 
   4   4  11      113.60      108.20      1.07 o 
   5   4  11        1.13        1.56      0.16 o 
  -6   5  11       11.93       10.98      0.47 o 
  -5   5  11      108.42      120.07      1.43 o 
  -4   5  11       62.64       56.92      0.75 o 
  -3   5  11       21.94       26.86      0.48 o 
  -2   5  11      581.16      604.24      2.09 o 
  -1   5  11      106.93      107.99      0.77 o 
   0   5  11       11.62       10.39      0.25 o 
   1   5  11        4.28        3.63      0.18 o 
   2   5  11      748.01      732.34      3.38 o 
   3   5  11       80.34       80.26      0.83 o 
   4   5  11       31.86       34.76      0.55 o 
   5   5  11        1.58        1.19      0.16 o 
  -6   6  11       38.64       37.32      0.91 o 
  -5   6  11      284.93      308.12      2.17 o 
  -4   6  11        7.73        5.77      0.26 o 
  -3   6  11     1859.96     1800.54      9.30 o 
  -2   6  11        0.89        2.41      0.43 o 
  -1   6  11      114.95      107.30      0.83 o 
   0   6  11        2.29        6.37      0.21 o 
   1   6  11      531.22      576.84      2.39 o 
   2   6  11       75.58       80.70      0.81 o 
   3   6  11      842.15      809.46      3.30 o 
   4   6  11        7.49        6.61      0.29 o 
   5   6  11      334.97      362.46      4.29 o 
  -6   7  11      376.47      379.38      2.59 o 
  -5   7  11      112.01      112.43      1.36 o 
  -4   7  11       14.32       11.56      0.34 o 
  -3   7  11      393.21      407.70      2.28 o 
  -2   7  11       10.81        7.36      0.25 o 
  -1   7  11       97.82       89.76      0.74 o 
   0   7  11      783.35      801.38      3.88 o 
   1   7  11       76.30       71.97      0.74 o 
   2   7  11       85.68       70.34      0.74 o 
   3   7  11       18.06       13.47      0.37 o 
   4   7  11       45.52       50.55      0.60 o 
   5   7  11      210.11      227.87      2.77 o 
  -6   8  11       53.51       43.82      2.23 o 
  -5   8  11       44.60       38.87      0.66 o 
  -4   8  11       18.81       20.81      0.49 o 
  -3   8  11       32.49       31.03      0.48 o 
  -2   8  11        1.98        4.35      0.20 o 
  -1   8  11       30.33       23.05      0.41 o 
   0   8  11      872.66      834.59      3.28 o 
   1   8  11     1241.87     1218.75      4.89 o 
   2   8  11      360.36      390.00      1.71 o 
   3   8  11        3.59        6.29      0.25 o 
   4   8  11       11.29       11.95      0.33 o 
   5   8  11      345.85      352.78      5.33 o 
  -5   9  11        5.06        4.14      0.33 o 
  -4   9  11     1144.50     1177.17      6.60 o 
  -3   9  11      348.75      368.15      2.00 o 
  -2   9  11       52.01       58.27      0.62 o 
  -1   9  11       22.86       37.96      0.53 o 
   0   9  11       64.96       53.77      0.68 o 
   1   9  11        6.06        3.44      0.20 o 
   2   9  11       45.45       44.39      0.56 o 
   3   9  11        4.30        3.89      0.21 o 
   4   9  11       54.08       60.07      0.89 o 
  -5  10  11       17.78       12.12      0.55 o 
  -4  10  11      194.50      194.32      1.33 o 
  -3  10  11       26.34       33.24      0.55 o 
  -2  10  11      411.13      409.86      1.95 o 
  -1  10  11        6.03        6.64      0.24 o 
   0  10  11       72.76       58.53      0.69 o 
   1  10  11       38.23       39.73      0.59 o 
   2  10  11      555.85      562.71      2.29 o 
   3  10  11        2.05        2.03      0.18 o 
   4  10  11      168.53      146.69      4.40 o 
  -5  11  11       12.62       11.49      0.57 o 
  -4  11  11      274.07      287.28      3.39 o 
  -3  11  11      327.13      333.86      3.59 o 
  -2  11  11      116.08      132.36      0.95 o 
  -1  11  11        1.19        1.86      0.16 o 
   0  11  11      242.45      251.16      1.36 o 
   1  11  11        5.92        7.36      0.26 o 
   2  11  11       16.52       21.03      0.43 o 
   3  11  11      180.67      179.43      1.96 o 
   4  11  11       23.33       20.45      0.74 o 
  -4  12  11       99.03       91.16      1.09 o 
  -3  12  11      183.47      187.73      1.44 o 
  -2  12  11      441.19      447.07      3.42 o 
  -1  12  11       90.94       86.36      0.80 o 
   0  12  11      132.79      151.99      1.09 o 
   1  12  11      257.86      276.14      1.66 o 
   2  12  11     2042.38     2075.89      9.82 o 
   3  12  11        1.86        2.21      0.20 o 
  -4  13  11       73.50       73.88      0.85 o 
  -3  13  11      437.89      422.43      4.42 o 
  -2  13  11      155.13      150.46      1.08 o 
  -1  13  11      406.09      406.74      1.91 o 
   0  13  11       41.17       43.44      0.56 o 
   1  13  11      145.13      162.99      1.15 o 
   2  13  11        6.48        6.49      0.25 o 
   3  13  11      191.65      196.18      2.96 o 
  -3  14  11      678.58      725.44      8.97 o 
  -2  14  11       26.62       19.95      0.44 o 
  -1  14  11       39.78       39.50      0.55 o 
   0  14  11       11.35       10.20      0.28 o 
   1  14  11      865.55      879.23      6.20 o 
   2  14  11       57.30       58.14      1.87 o 
  -2  15  11        9.48        9.55      0.29 o 
  -1  15  11      153.71      128.78      2.05 o 
   0  15  11        1.92        1.84      0.17 o 
   1  15  11       12.51       12.07      0.36 o 
  -6   0  12       24.65       31.24      1.85 o 
  -4   0  12      503.61      524.22      2.95 o 
  -2   0  12      582.27      605.16      4.31 o 
   0   0  12       38.36       40.63      0.62 o 
   2   0  12       12.41       12.81      0.52 o 
   4   0  12      131.67      114.46      1.39 o 
  -6   1  12      252.73      244.90      2.92 o 
  -5   1  12      146.86      149.61      1.82 o 
  -4   1  12     2689.45     2702.19      9.37 o 
  -3   1  12      764.12      772.13      3.90 o 
  -2   1  12       76.73       63.88      0.66 o 
  -1   1  12      404.33      417.95      2.09 o 
   0   1  12      543.44      558.67      2.71 o 
   1   1  12      948.69      953.85      3.56 o 
   2   1  12     1080.72     1072.24      3.04 o 
   3   1  12      133.90      127.46      1.13 o 
   4   1  12       17.64       14.18      0.38 o 
   5   1  12       14.92       18.29      0.51 o 
  -6   2  12        2.96        2.11      0.37 o 
  -5   2  12        7.25        8.38      0.44 o 
  -4   2  12       91.22       96.06      0.97 o 
  -3   2  12        6.25        6.35      0.25 o 
  -2   2  12       85.50       82.24      0.73 o 
  -1   2  12      401.85      404.25      2.02 o 
   0   2  12        8.69        6.84      0.25 o 
   1   2  12      870.98      854.52      3.62 o 
   2   2  12      466.77      461.37      3.77 o 
   3   2  12       13.68       12.39      0.35 o 
   4   2  12      246.02      234.11      1.90 o 
   5   2  12       36.79       51.73      0.68 o 
  -6   3  12        4.68        5.96      0.51 o 
  -5   3  12       37.34       39.47      0.96 o 
  -4   3  12      189.67      186.23      1.71 o 
  -3   3  12     1535.15     1524.41      6.39 o 
  -2   3  12       79.10       77.89      0.70 o 
  -1   3  12       38.16       39.22      0.48 o 
   0   3  12        3.61        1.68      0.13 o 
   1   3  12      723.22      704.86      2.57 o 
   2   3  12       73.97       72.33      0.84 o 
   3   3  12      149.63      142.23      1.80 o 
   4   3  12        1.65        2.56      0.20 o 
   5   3  12       58.36       53.90      0.67 o 
  -6   4  12        0.17        0.61      0.28 o 
  -5   4  12      104.19      106.00      1.26 o 
  -4   4  12        9.47       11.13      0.36 o 
  -3   4  12       56.35       54.42      0.67 o 
  -2   4  12      369.36      365.74      2.11 o 
  -1   4  12     1050.19     1073.04      4.24 o 
   0   4  12       80.26       82.35      0.71 o 
   1   4  12     2473.36     2496.40      9.07 o 
   2   4  12       12.83       10.74      0.31 o 
   3   4  12      357.53      367.80      1.76 o 
   4   4  12       14.19       13.95      0.37 o 
   5   4  12      276.53      299.02      3.49 o 
  -6   5  12       70.85       70.89      1.80 o 
  -5   5  12       45.34       43.20      0.80 o 
  -4   5  12      203.63      214.09      1.41 o 
  -3   5  12       99.09      110.22      0.98 o 
  -2   5  12      187.48      188.74      1.16 o 
  -1   5  12      496.52      495.28      2.33 o 
   0   5  12      123.19      131.04      0.91 o 
   1   5  12      202.50      211.31      1.34 o 
   2   5  12        9.75       10.10      0.30 o 
   3   5  12       81.38       77.34      0.78 o 
   4   5  12        6.67        7.30      0.27 o 
   5   5  12       30.80       35.66      0.65 o 
  -6   6  12       47.67       40.06      1.17 o 
  -5   6  12        8.25        7.88      0.40 o 
  -4   6  12       38.63       34.92      0.56 o 
  -3   6  12      116.13      108.14      0.95 o 
  -2   6  12      887.47      833.35      3.54 o 
  -1   6  12      717.32      703.62      2.39 o 
   0   6  12      656.57      639.26      3.67 o 
   1   6  12       28.62       24.74      0.47 o 
   2   6  12      147.70      156.41      1.17 o 
   3   6  12       47.78       54.40      0.64 o 
   4   6  12       60.65       62.74      0.68 o 
   5   6  12       18.95       21.36      0.51 o 
  -5   7  12        8.09        8.24      0.36 o 
  -4   7  12     1462.04     1454.37      5.61 o 
  -3   7  12       18.09       15.67      0.37 o 
  -2   7  12       34.26       38.67      0.55 o 
  -1   7  12       27.93       23.90      0.44 o 
   0   7  12       55.23       58.23      0.66 o 
   1   7  12      287.82      297.61      1.55 o 
   2   7  12      409.35      397.31      1.83 o 
   3   7  12      386.94      366.88      2.09 o 
   4   7  12       98.50      102.12      1.24 o 
  -5   8  12      178.79      172.17      1.71 o 
  -4   8  12        5.87        8.37      0.32 o 
  -3   8  12        0.20        0.58      0.14 o 
  -2   8  12      354.13      325.69      1.52 o 
  -1   8  12       13.63       17.82      0.37 o 
   0   8  12       73.64       63.14      0.74 o 
   1   8  12      698.36      689.29      2.52 o 
   2   8  12       74.99       68.00      0.71 o 
   3   8  12      112.93      126.53      0.92 o 
   4   8  12      260.30      288.87      2.67 o 
  -5   9  12      231.10      222.72      3.68 o 
  -4   9  12      177.53      179.40      1.17 o 
  -3   9  12      388.07      393.41      1.78 o 
  -2   9  12        3.65        1.80      0.15 o 
  -1   9  12      221.06      245.44      1.37 o 
   0   9  12       50.06       65.02      0.73 o 
   1   9  12      983.82     1010.23      5.84 o 
   2   9  12      211.19      223.56      1.26 o 
   3   9  12       54.17       48.45      0.56 o 
   4   9  12        7.39        5.13      0.27 o 
  -5  10  12       32.84       30.12      1.27 o 
  -4  10  12        1.91        2.94      0.20 o 
  -3  10  12        3.96        8.40      0.30 o 
  -2  10  12      175.60      161.00      1.06 o 
  -1  10  12       68.49       79.86      0.77 o 
   0  10  12       35.64       40.58      0.57 o 
   1  10  12       59.99       58.39      0.71 o 
   2  10  12       22.76       22.13      0.42 o 
   3  10  12      252.04      252.80      2.74 o 
   4  10  12       64.23       60.39      1.44 o 
  -4  11  12      123.30      128.36      1.21 o 
  -3  11  12      617.81      683.04      3.42 o 
  -2  11  12        6.51        9.11      0.29 o 
  -1  11  12      200.23      204.18      1.34 o 
   0  11  12       37.36       29.60      0.49 o 
   1  11  12      394.12      426.86      1.87 o 
   2  11  12      410.40      417.32      2.90 o 
   3  11  12        9.04       10.46      0.32 o 
  -4  12  12        1.20        2.00      0.19 o 
  -3  12  12       59.39       57.76      0.68 o 
  -2  12  12       46.15       42.33      0.53 o 
  -1  12  12       61.11       59.12      0.67 o 
   0  12  12       11.60       13.65      0.37 o 
   1  12  12      165.11      171.11      1.09 o 
   2  12  12       60.62       64.90      0.71 o 
   3  12  12      334.63      328.09      2.15 o 
  -3  13  12       30.22       31.64      0.55 o 
  -2  13  12      729.28      720.92      7.68 o 
  -1  13  12       10.41       10.51      0.29 o 
   0  13  12      218.98      234.59      1.76 o 
   1  13  12       70.62       73.21      0.85 o 
   2  13  12      169.59      173.53      3.31 o 
  -2  14  12       48.83       54.34      0.65 o 
  -1  14  12      116.59      115.48      1.09 o 
   0  14  12      130.29      121.07      1.16 o 
   1  14  12       62.69       58.70      0.67 o 
  -1  15  12        9.00       11.55      0.59 o 
   0  15  12       38.57       42.53      0.63 o 
  -5   0  13     1029.02     1007.30      6.19 o 
  -3   0  13     1490.43     1495.90      8.77 o 
  -1   0  13       33.51       40.15      0.70 o 
   1   0  13      264.61      275.87      3.32 o 
   3   0  13       67.34       72.27      1.24 o 
   5   0  13        2.52        1.80      0.27 o 
  -6   1  13        3.84        2.69      0.39 o 
  -5   1  13     1036.89     1039.01      4.54 o 
  -4   1  13        6.81        9.48      0.56 o 
  -3   1  13      791.09      798.75      3.62 o 
  -2   1  13       55.25       59.57      0.71 o 
  -1   1  13      260.90      252.10      1.17 o 
   0   1  13      178.49      177.53      1.03 o 
   1   1  13     2578.40     2611.69      7.29 o 
   2   1  13      291.50      305.65      1.61 o 
   3   1  13        8.96        8.39      0.30 o 
   4   1  13       37.07       32.40      0.51 o 
   5   1  13       47.98       50.15      0.79 o 
  -6   2  13      173.23      173.02      2.03 o 
  -5   2  13       17.63       17.72      0.55 o 
  -4   2  13      637.11      622.37      5.19 o 
  -3   2  13       45.45       49.51      0.70 o 
  -2   2  13        4.88        4.34      0.21 o 
  -1   2  13        3.79        3.00      0.16 o 
   0   2  13      136.90      142.72      1.01 o 
   1   2  13        0.45        1.41      0.22 o 
   2   2  13       54.75       48.86      0.65 o 
   3   2  13      204.71      205.95      1.32 o 
   4   2  13       21.71       28.27      0.46 o 
   5   2  13       18.17       15.09      0.41 o 
  -6   3  13      293.98      316.34      3.35 o 
  -5   3  13       58.79       64.09      1.07 o 
  -4   3  13       53.58       50.57      0.80 o 
  -3   3  13        6.68        6.04      0.26 o 
  -2   3  13     1242.64     1246.65      4.50 o 
  -1   3  13      102.30      100.78      0.79 o 
   0   3  13      111.62      115.73      0.91 o 
   1   3  13      216.99      227.17      1.32 o 
   2   3  13     1234.80     1173.52      4.75 o 
   3   3  13      274.69      269.91      1.48 o 
   4   3  13      263.53      264.14      3.05 o 
   5   3  13      205.88      221.88      2.04 o 
  -6   4  13       26.63       28.47      0.97 o 
  -5   4  13        0.44        0.34      0.17 o 
  -4   4  13        3.24        3.16      0.23 o 
  -3   4  13       54.64       63.42      0.76 o 
  -2   4  13        0.84        1.46      0.15 o 
  -1   4  13      415.69      419.88      1.93 o 
   0   4  13      121.34      119.47      0.96 o 
   1   4  13      233.02      249.38      1.42 o 
   2   4  13      658.66      639.38      3.47 o 
   3   4  13       26.63       31.59      0.49 o 
   4   4  13       82.41       68.97      0.74 o 
  -5   5  13      144.63      146.44      2.42 o 
  -4   5  13      151.87      145.98      1.25 o 
  -3   5  13        2.01        3.29      0.21 o 
  -2   5  13      286.72      265.41      1.38 o 
  -1   5  13      467.06      457.28      2.11 o 
   0   5  13      821.51      778.47      2.54 o 
   1   5  13       64.30       69.77      0.80 o 
   2   5  13      333.34      363.74      1.79 o 
   3   5  13      441.97      467.81      2.15 o 
   4   5  13        6.42        4.14      0.21 o 
  -5   6  13      230.49      227.54      2.54 o 
  -4   6  13      218.88      229.30      1.52 o 
  -3   6  13       14.04       13.61      0.35 o 
  -2   6  13       32.41       34.42      0.50 o 
  -1   6  13      923.59      864.49      3.62 o 
   0   6  13      191.62      180.23      1.15 o 
   1   6  13       67.03       67.77      0.74 o 
   2   6  13      233.10      248.51      1.54 o 
   3   6  13        2.05        1.35      0.18 o 
   4   6  13      222.57      233.29      4.39 o 
  -5   7  13        9.17       10.62      0.67 o 
  -4   7  13       76.46       76.95      0.88 o 
  -3   7  13      682.57      676.36      3.42 o 
  -2   7  13       71.39       75.08      0.77 o 
  -1   7  13        2.64        4.62      0.23 o 
   0   7  13      276.84      273.03      1.66 o 
   1   7  13      786.43      786.55      3.97 o 
   2   7  13       16.96       16.40      0.37 o 
   3   7  13       11.68       14.21      0.38 o 
   4   7  13      109.19      110.18      1.47 o 
  -5   8  13        6.11        5.95      0.41 o 
  -4   8  13        2.33        2.24      0.19 o 
  -3   8  13     1004.38     1048.24      4.75 o 
  -2   8  13        2.55        4.97      0.23 o 
  -1   8  13       46.68       44.75      0.59 o 
   0   8  13       55.09       58.68      0.70 o 
   1   8  13       11.57       12.34      0.36 o 
   2   8  13       77.55       77.60      0.80 o 
   3   8  13      205.87      208.82      1.64 o 
   4   8  13       29.92       29.32      0.74 o 
  -5   9  13       35.49       29.63      0.91 o 
  -4   9  13      582.62      574.56      7.12 o 
  -3   9  13       76.08       86.81      0.82 o 
  -2   9  13        1.14        1.33      0.16 o 
  -1   9  13        0.82        1.71      0.16 o 
   0   9  13       62.13       72.05      0.75 o 
   1   9  13      568.75      579.78      2.27 o 
   2   9  13      569.09      577.10      4.62 o 
   3   9  13        0.53        0.98      0.15 o 
  -4  10  13      484.55      502.30      3.93 o 
  -3  10  13        5.56        4.97      0.23 o 
  -2  10  13        0.61        1.50      0.16 o 
  -1  10  13        7.58        9.11      0.28 o 
   0  10  13      106.03      114.13      0.93 o 
   1  10  13        5.02        5.95      0.25 o 
   2  10  13      105.25      117.29      0.93 o 
   3  10  13       86.09       83.05      1.64 o 
  -4  11  13      561.27      569.57      3.44 o 
  -3  11  13       91.66      106.32      1.03 o 
  -2  11  13      398.63      424.58      2.75 o 
  -1  11  13        1.68        2.86      0.18 o 
   0  11  13      925.77      957.25      5.22 o 
   1  11  13       52.29       61.37      0.64 o 
   2  11  13      440.19      452.16      4.01 o 
   3  11  13       32.77       26.68      0.50 o 
  -3  12  13       10.71        9.37      0.31 o 
  -2  12  13        4.45        4.83      0.22 o 
  -1  12  13        0.80        0.64      0.16 o 
   0  12  13        8.46        9.22      0.29 o 
   1  12  13        0.78        1.87      0.16 o 
   2  12  13       92.34       88.52      1.23 o 
  -2  13  13        4.04        2.60      0.19 o 
  -1  13  13      286.16      279.47      1.79 o 
   0  13  13      134.84      139.52      1.17 o 
   1  13  13      644.51      673.87      2.94 o 
  -1  14  13        6.68        4.71      0.22 o 
   0  14  13       15.10       15.16      0.37 o 
  -4   0  14     1356.39     1342.34      6.87 o 
  -2   0  14      319.01      331.08      2.70 o 
   0   0  14     1580.57     1638.28      8.47 o 
   2   0  14     1630.37     1617.57      8.15 o 
   4   0  14        0.12        0.92      0.21 o 
  -5   1  14        6.97        7.94      0.37 o 
  -4   1  14      551.69      549.40      3.10 o 
  -3   1  14       13.84       15.34      0.38 o 
  -2   1  14       28.41       29.10      0.51 o 
  -1   1  14      351.08      350.49      1.54 o 
   0   1  14     1773.25     1823.39      8.82 o 
   1   1  14        3.16        4.40      0.21 o 
   2   1  14     1150.29     1152.60      4.78 o 
   3   1  14       14.77       11.54      0.34 o 
   4   1  14       49.93       60.29      1.26 o 
  -5   2  14      627.88      638.28      3.41 o 
  -4   2  14       56.62       57.77      0.79 o 
  -3   2  14     1487.77     1465.88      5.32 o 
  -2   2  14      531.62      544.53      2.47 o 
  -1   2  14       14.14       15.25      0.32 o 
   0   2  14      123.71      116.38      0.93 o 
   1   2  14      124.21      129.58      0.99 o 
   2   2  14      228.25      232.40      1.38 o 
   3   2  14      146.89      135.80      1.21 o 
   4   2  14      258.53      242.30      5.13 o 
  -5   3  14       92.44       82.09      2.01 o 
  -4   3  14      130.79      123.59      1.18 o 
  -3   3  14      244.53      238.82      1.66 o 
  -2   3  14        0.07        0.77      0.16 o 
  -1   3  14      371.97      372.22      1.55 o 
   0   3  14      219.26      215.89      1.34 o 
   1   3  14        8.26        9.70      0.29 o 
   2   3  14       17.89       16.48      0.42 o 
   3   3  14      397.80      377.74      2.14 o 
   4   3  14        5.79        3.86      0.21 o 
  -5   4  14      196.57      179.45      1.83 o 
  -4   4  14       17.25       18.81      0.49 o 
  -3   4  14       57.39       57.35      0.76 o 
  -2   4  14       44.05       52.28      0.58 o 
  -1   4  14       13.33       11.32      0.28 o 
   0   4  14      611.70      597.21      3.32 o 
   1   4  14      292.58      290.04      1.85 o 
   2   4  14       64.40       72.31      0.81 o 
   3   4  14        1.91        1.53      0.18 o 
   4   4  14      119.12      131.74      1.51 o 
  -5   5  14       53.11       52.11      1.06 o 
  -4   5  14      106.68      100.20      1.09 o 
  -3   5  14      309.28      295.22      1.57 o 
  -2   5  14       64.92       59.37      0.64 o 
  -1   5  14       95.22       76.42      0.70 o 
   0   5  14      465.70      465.03      2.33 o 
   1   5  14      199.26      183.74      1.25 o 
   2   5  14        7.10        5.53      0.25 o 
   3   5  14      406.41      436.05      2.80 o 
   4   5  14       42.82       45.84      0.74 o 
  -5   6  14       63.75       55.67      1.48 o 
  -4   6  14      762.87      747.00      4.88 o 
  -3   6  14      160.27      169.07      1.13 o 
  -2   6  14      133.56      138.77      0.99 o 
  -1   6  14       12.66       10.34      0.29 o 
   0   6  14       38.38       35.06      0.50 o 
   1   6  14      101.35      103.71      0.92 o 
   2   6  14       17.59       21.43      0.44 o 
   3   6  14      159.94      156.53      1.77 o 
   4   6  14        1.49        4.19      0.25 o 
  -5   7  14       74.60       71.74      1.01 o 
  -4   7  14        1.55        2.69      0.20 o 
  -3   7  14       44.34       44.83      0.59 o 
  -2   7  14      145.28      149.31      1.14 o 
  -1   7  14       32.04       36.54      0.52 o 
   0   7  14      286.31      296.20      1.50 o 
   1   7  14        0.20        0.87      0.18 o 
   2   7  14      444.37      435.81      3.07 o 
   3   7  14       12.95       14.99      0.36 o 
  -4   8  14      201.29      209.83      2.89 o 
  -3   8  14        6.52        4.54      0.21 o 
  -2   8  14       12.65       16.45      0.37 o 
  -1   8  14       87.73       86.58      0.79 o 
   0   8  14      462.91      490.54      2.02 o 
   1   8  14       65.03       64.33      0.75 o 
   2   8  14      480.89      495.72      3.80 o 
   3   8  14        8.17        6.57      0.28 o 
  -4   9  14        0.25        0.56      0.16 o 
  -3   9  14      303.62      302.34      2.01 o 
  -2   9  14        1.53        0.89      0.13 o 
  -1   9  14      467.29      484.14      1.94 o 
   0   9  14        1.12        1.38      0.15 o 
   1   9  14      324.04      326.39      2.15 o 
   2   9  14      466.19      469.66      5.80 o 
   3   9  14       85.75       80.39      1.04 o 
  -4  10  14       48.16       55.94      0.90 o 
  -3  10  14      960.48      996.83      6.30 o 
  -2  10  14       77.19       77.78      0.71 o 
  -1  10  14       32.67       30.44      0.49 o 
   0  10  14       50.44       50.33      0.65 o 
   1  10  14      268.90      295.80      1.47 o 
   2  10  14        3.15        2.57      0.21 o 
  -3  11  14      252.08      266.17      3.84 o 
  -2  11  14        8.49        9.86      0.29 o 
  -1  11  14      288.90      276.77      2.72 o 
   0  11  14        0.90        2.22      0.18 o 
   1  11  14      427.51      451.50      3.42 o 
   2  11  14      351.17      355.38      3.46 o 
  -2  12  14       54.19       56.87      0.76 o 
  -1  12  14        8.66       11.06      0.35 o 
   0  12  14      132.20      116.33      1.04 o 
   1  12  14       33.68       35.42      0.65 o 
  -1  13  14       14.99       10.80      0.32 o 
   0  13  14       11.77       11.57      0.47 o 
  -5   0  15      308.81      312.99      3.79 o 
  -3   0  15     1351.40     1350.03      6.29 o 
  -1   0  15      467.93      483.14      3.81 o 
   1   0  15     2049.36     2025.41     14.37 o 
   3   0  15       46.92       46.86      0.88 o 
  -5   1  15       60.74       60.12      2.13 o 
  -4   1  15        1.25        1.37      0.17 o 
  -3   1  15       10.21       12.63      0.33 o 
  -2   1  15      202.66      210.92      1.30 o 
  -1   1  15      127.89      139.99      1.00 o 
   0   1  15       70.41       76.87      0.77 o 
   1   1  15      607.24      618.50      2.74 o 
   2   1  15        2.12        2.41      0.18 o 
   3   1  15       51.27       53.50      0.66 o 
   4   1  15       54.84       48.82      1.09 o 
  -5   2  15        1.80        1.86      0.27 o 
  -4   2  15      613.12      639.15      2.79 o 
  -3   2  15       24.49       25.58      0.43 o 
  -2   2  15      664.27      652.74      3.45 o 
  -1   2  15     1184.78     1203.68      4.86 o 
   0   2  15      290.95      297.91      1.47 o 
   1   2  15      336.64      344.14      1.63 o 
   2   2  15      483.23      498.33      3.59 o 
   3   2  15        0.36        0.87      0.14 o 
   4   2  15        4.34        4.69      0.24 o 
  -5   3  15      242.28      241.57      3.58 o 
  -4   3  15      697.83      683.91      4.84 o 
  -3   3  15        3.86        3.74      0.21 o 
  -2   3  15      818.60      831.66      3.32 o 
  -1   3  15      301.77      286.57      1.38 o 
   0   3  15        3.73        4.06      0.20 o 
   1   3  15       10.23        8.67      0.27 o 
   2   3  15       37.38       42.23      0.77 o 
   3   3  15        0.03        0.37      0.14 o 
   4   3  15       38.54       32.85      0.67 o 
  -5   4  15       27.23       24.63      1.34 o 
  -4   4  15      118.17      114.04      1.18 o 
  -3   4  15       83.48       92.50      0.90 o 
  -2   4  15      416.15      424.68      1.98 o 
  -1   4  15       15.82       17.61      0.34 o 
   0   4  15      273.41      274.41      1.38 o 
   1   4  15      332.77      332.44      1.73 o 
   2   4  15      110.49      103.63      0.98 o 
   3   4  15        0.76        0.81      0.15 o 
  -5   5  15       15.40       13.83      1.12 o 
  -4   5  15       83.76       83.36      0.86 o 
  -3   5  15        0.91        0.48      0.14 o 
  -2   5  15      414.80      382.33      1.64 o 
  -1   5  15      102.08       97.26      0.82 o 
   0   5  15        4.00        2.75      0.17 o 
   1   5  15        0.83        1.27      0.15 o 
   2   5  15      157.95      156.71      1.18 o 
   3   5  15        0.45        0.70      0.18 o 
  -4   6  15      192.50      181.01      2.63 o 
  -3   6  15      193.31      185.75      1.21 o 
  -2   6  15       24.65       20.24      0.39 o 
  -1   6  15       89.63       97.66      0.81 o 
   0   6  15        2.58        3.63      0.18 o 
   1   6  15      418.26      421.28      3.00 o 
   2   6  15      203.99      209.67      1.74 o 
   3   6  15      114.61      102.86      1.63 o 
  -4   7  15        0.87        0.52      0.18 o 
  -3   7  15      269.36      277.70      1.91 o 
  -2   7  15        8.73        7.63      0.24 o 
  -1   7  15        4.49        5.72      0.22 o 
   0   7  15       14.67       12.71      0.33 o 
   1   7  15       14.08       11.87      0.30 o 
   2   7  15        4.85        6.27      0.25 o 
   3   7  15       33.81       34.35      0.72 o 
  -4   8  15       51.68       55.58      1.06 o 
  -3   8  15      511.12      549.83      4.93 o 
  -2   8  15        1.54        1.15      0.12 o 
  -1   8  15       27.89       29.15      0.46 o 
   0   8  15       37.45       27.30      0.47 o 
   1   8  15      728.86      755.15      4.52 o 
   2   8  15      101.25      100.23      1.20 o 
   3   8  15       60.15       55.85      1.69 o 
  -3   9  15       54.47       41.66      0.79 o 
  -2   9  15       31.56       29.66      0.42 o 
  -1   9  15       18.62       17.06      0.35 o 
   0   9  15      113.35      115.62      0.92 o 
   1   9  15       64.08       69.34      0.78 o 
   2   9  15       25.42       24.35      0.45 o 
  -3  10  15        8.39        6.63      0.31 o 
  -2  10  15      342.95      343.11      1.74 o 
  -1  10  15      106.15      109.06      1.23 o 
   0  10  15      642.37      660.16      5.44 o 
   1  10  15       34.26       36.66      0.54 o 
   2  10  15      182.34      181.54      2.65 o 
  -2  11  15      230.03      204.09      1.88 o 
  -1  11  15        0.04        0.37      0.13 o 
   0  11  15      147.20      153.17      1.13 o 
   1  11  15       11.65       13.75      0.43 o 
  -1  12  15      271.77      275.71      1.57 o 
   0  12  15      246.33      240.80      3.50 o 
  -4   0  16      467.99      456.01     10.46 o 
  -2   0  16      737.03      742.15      6.03 o 
   0   0  16        2.32        2.44      0.26 o 
   2   0  16     1636.28     1574.20      5.48 o 
  -5   1  16        1.92        1.80      0.40 o 
  -4   1  16      140.80      137.15      1.52 o 
  -3   1  16        0.60        0.70      0.13 o 
  -2   1  16        1.48        1.18      0.15 o 
  -1   1  16      311.26      320.18      1.59 o 
   0   1  16       10.73       12.77      0.34 o 
   1   1  16        2.81        4.07      0.24 o 
   2   1  16       37.67       40.66      0.55 o 
   3   1  16        6.36        7.59      0.34 o 
  -4   2  16       31.46       32.27      0.63 o 
  -3   2  16       62.55       66.18      0.67 o 
  -2   2  16      376.92      375.89      1.85 o 
  -1   2  16     1692.40     1703.30     10.62 o 
   0   2  16      351.57      346.83      1.98 o 
   1   2  16      879.51      906.19      4.39 o 
   2   2  16       18.76       17.27      0.41 o 
   3   2  16      166.55      169.60      3.12 o 
  -4   3  16       12.54       11.97      0.49 o 
  -3   3  16      117.39      114.30      0.91 o 
  -2   3  16        0.21        0.58      0.14 o 
  -1   3  16        9.33        6.81      0.25 o 
   0   3  16      597.23      595.03      2.63 o 
   1   3  16      424.99      425.35      2.21 o 
   2   3  16        0.36        0.82      0.14 o 
   3   3  16      238.01      246.13      4.50 o 
  -4   4  16        5.30        4.24      0.29 o 
  -3   4  16        9.72       10.07      0.29 o 
  -2   4  16       68.08       71.92      0.77 o 
  -1   4  16      169.43      177.13      1.24 o 
   0   4  16        7.81        7.67      0.26 o 
   1   4  16       89.06       86.46      0.84 o 
   2   4  16       35.82       35.95      0.58 o 
   3   4  16       93.57       88.92      1.04 o 
  -4   5  16      455.55      437.40      2.53 o 
  -3   5  16       43.74       51.03      0.65 o 
  -2   5  16        0.92        0.80      0.15 o 
  -1   5  16       21.89       26.72      0.44 o 
   0   5  16       70.25       67.77      0.66 o 
   1   5  16      253.76      253.63      2.30 o 
   2   5  16       25.69       22.46      0.49 o 
   3   5  16      523.00      493.95      6.20 o 
  -4   6  16        5.96        6.40      0.33 o 
  -3   6  16       52.46       56.52      0.78 o 
  -2   6  16      418.45      425.76      3.34 o 
  -1   6  16       12.19       14.79      0.34 o 
   0   6  16       43.68       44.09      0.53 o 
   1   6  16      276.44      286.96      1.65 o 
   2   6  16       35.59       32.33      0.61 o 
  -4   7  16      210.91      191.93     18.28 o 
  -3   7  16        9.84        9.69      0.32 o 
  -2   7  16       31.31       32.11      0.52 o 
  -1   7  16       21.44       23.47      0.40 o 
   0   7  16      112.51      127.87      0.93 o 
   1   7  16       71.36       70.93      0.74 o 
   2   7  16       92.32       94.67      1.22 o 
  -3   8  16       12.84        8.35      0.35 o 
  -2   8  16      290.45      283.68      4.08 o 
  -1   8  16       29.73       33.43      0.45 o 
   0   8  16      367.28      376.24      3.33 o 
   1   8  16       13.16       16.28      0.40 o 
   2   8  16      591.79      585.84     12.90 o 
  -3   9  16        2.42        2.55      0.33 o 
  -2   9  16        5.26        3.52      0.22 o 
  -1   9  16       20.45       20.82      0.41 o 
   0   9  16       58.51       60.72      0.70 o 
   1   9  16       18.81       17.79      0.39 o 
  -2  10  16       15.34       17.04      0.39 o 
  -1  10  16      521.86      516.65      3.27 o 
   0  10  16       28.45       30.02      0.48 o 
  -3   0  17      459.38      462.63      6.36 o 
  -1   0  17      357.30      350.18      2.84 o 
   1   0  17        1.24        1.32      0.23 o 
  -4   1  17       21.84       17.45      0.52 o 
  -3   1  17      892.34      880.76      7.72 o 
  -2   1  17      146.98      147.87      1.06 o 
  -1   1  17        2.75        3.24      0.19 o 
   0   1  17      566.91      559.83      3.71 o 
   1   1  17       60.85       63.88      0.76 o 
   2   1  17       41.83       38.04      0.73 o 
  -4   2  17       21.20       21.90      0.64 o 
  -3   2  17        0.25        0.32      0.13 o 
  -2   2  17       71.33       69.96      0.68 o 
  -1   2  17      388.33      371.56      2.39 o 
   0   2  17      590.51      603.06      3.55 o 
   1   2  17        2.29        2.52      0.20 o 
   2   2  17      330.67      342.90      2.58 o 
  -4   3  17      428.22      390.28      4.10 o 
  -3   3  17       94.85       83.96      0.78 o 
  -2   3  17        2.42        2.37      0.19 o 
  -1   3  17       23.52       23.11      0.43 o 
   0   3  17      701.57      719.43      4.00 o 
   1   3  17        2.14        2.03      0.17 o 
   2   3  17      171.47      153.75      3.45 o 
  -4   4  17       86.69       82.28      2.07 o 
  -3   4  17        5.12        5.24      0.25 o 
  -2   4  17     1053.81     1086.77      9.47 o 
  -1   4  17       21.60       20.10      0.37 o 
   0   4  17      127.80      122.55      1.18 o 
   1   4  17       40.53       37.33      0.71 o 
   2   4  17        1.68        1.76      0.21 o 
  -3   5  17       83.03       78.65      0.84 o 
  -2   5  17      140.34      147.23      1.73 o 
  -1   5  17       54.46       61.03      0.62 o 
   0   5  17      381.73      386.30      3.22 o 
   1   5  17      264.52      268.77      2.21 o 
   2   5  17       11.90       12.02      0.34 o 
  -3   6  17        1.44        2.21      0.23 o 
  -2   6  17       63.69       59.44      0.89 o 
  -1   6  17      123.48      129.86      1.78 o 
   0   6  17       40.29       39.82      0.65 o 
   1   6  17       12.87       12.09      0.40 o 
  -3   7  17      547.89      533.98      4.11 o 
  -2   7  17        3.65        3.29      0.20 o 
  -1   7  17      152.25      147.94      3.13 o 
   0   7  17        3.90        4.07      0.22 o 
   1   7  17      197.85      213.74      3.54 o 
  -2   8  17        0.94        1.23      0.13 o 
  -1   8  17      199.32      193.94      1.69 o 
   0   8  17        9.38       13.63      0.35 o 
  -1   9  17       34.89       38.42      1.03 o 
  -2   0  18      234.96      227.59      3.24 o 
   0   0  18        5.99        4.99      0.59 o 
  -3   1  18      110.55      108.06      1.55 o 
  -2   1  18     1009.21      969.92      9.58 o 
  -1   1  18      770.32      730.26      4.55 o 
   0   1  18       88.37       87.85      1.20 o 
   1   1  18       46.77       43.56      0.68 o 
  -3   2  18        3.59        3.16      0.20 o 
  -2   2  18        1.78        3.10      0.21 o 
  -1   2  18       10.35        9.13      0.30 o 
   0   2  18        3.91        4.61      0.26 o 
   1   2  18       59.45       57.90      1.07 o 
  -3   3  18      188.84      172.16      4.94 o 
  -2   3  18      132.56      121.89      1.25 o 
  -1   3  18        7.88        9.46      0.29 o 
   0   3  18       93.19       85.50      1.34 o 
   1   3  18      359.55      342.66      6.15 o 
  -3   4  18      192.70      188.90      3.10 o 
  -2   4  18       27.23       26.02      0.51 o 
  -1   4  18      261.20      236.64      2.64 o 
   0   4  18       12.36       11.53      0.36 o 
   1   4  18      183.41      180.47      3.08 o 
  -2   5  18      186.35      181.87      2.67 o 
  -1   5  18      560.83      528.06      5.78 o 
   0   5  18      106.37      110.84      1.24 o 
   1   5  18       97.80       92.75      1.12 o 
  -2   6  18        3.26        3.53      0.30 o 
  -1   6  18        0.03        0.42      0.14 o 
   0   6  18       76.14       69.40      0.87 o 
  -1   0  19       10.99       11.69      0.44 o 
  -1   1  19      383.12      359.25      5.67 o 
   0   1  19      135.18      124.96      3.34 o 
  -1   2  19      233.02      224.72      2.99 o 
                                                 
